# Supplementary material for: Crystal structure of tetra­kis­(μ-N-phenyl­acetamidato)-κ4 N:O;κ4 O:N-bis­[(2-methyl­benzo­nitrile-κN)rhodium(II)](Rh—Rh)
Source: Acta Crystallogr Sect E Struct Rep Online. 2014 Aug 20;70(Pt 9):m333–4. doi: 10.1107/S1600536814017930 (PMC4186189; doi:10.1107/S1600536814017930)
Supplement: Supplementary file 1 [file e-70-0m333-sup1.cif]

##############################################################################
#                                                                            #
# This CIF contains the data in a paper accepted for publication in          #
# Acta Crystallographica Section E. It conforms to the requirements of       #
# Notes for Authors for Acta Crystallographica Section E, and has been       #
# peer reviewed under the auspices of the IUCr Commission on Journals.       #
#                                                                            #
# Full details of the Crystallographic Information File format               #
# are given in the paper "The Crystallographic Information File (CIF):       #
# a New Standard Archive File for Crystallography" by S. R. Hall, F. H.      #
# Allen and I. D. Brown [Acta Cryst. (1991), A47, 655-685].                  #
#                                                                            #
# The current version of the core CIF dictionary is obtainable from          #
# ftp://ftp.iucr.org/pub/cif_core.dic.                                       #
#                                                                            #
# Software is freely available for graphical display of the structure(s)     #
# in this CIF. For information consult the CIF software page                 #
# http://www.iucr.org/resources/cif/software.                                #
#                                                                            #
# This file may be used for bona fide research purposes within the           #
# scientific community so long as proper attribution is given to the journal # 
# article from which it was obtained.                                        #
#                                                                            #
##############################################################################
data_General
_audit_creation_method     'by CrystalStructure 4.0'
_journal_date_recd_electronic     2014-07-24
_journal_date_accepted     2014-08-04
_journal_name_full     'Acta Crystallographica, Section E'
_journal_year     2014
_journal_volume     70
_journal_issue      9
_journal_page_first     m333
_journal_page_last     m334
_journal_paper_category     HM
_journal_paper_doi     10.1107/S1600536814017930
_journal_coeditor_code     WM5039
_publ_contact_author_name     'Cassandra T. Eagle'
_publ_contact_author_address
;
Department of Chemistry,
East Tennessee State University,
PO Box 70695,
Johnson City, TN 37614,
USA
;
_publ_contact_author_email     'eaglec@etsu.edu'
_publ_contact_author_fax     '423-439-5835'
_publ_contact_author_phone     '423-439-8630'
_publ_section_title
;\
Crystal structure of
tetrakis(\m-<i>N</i>-phenylacetamidato)-\k^4^<i>N</i>:<i>O</i>;\k^4^<i>O</i>:\
<i>N</i>-bis[(2-methylbenzonitrile-\k<i>N</i>)rhodium(II)](<i>Rh</i>---\
<i>Rh</i>)
;
loop_
    _publ_author_name
    _publ_author_footnote
    _publ_author_address
    'Eagle, Cassandra T.' .
;
Department of Chemistry,
East Tennessee State University,
PO Box 70695,
Johnson City, TN 37614,
USA
;
    'Atem-Tambe, Nkongho' .
;
Department of Chemistry,
East Tennessee State University,
PO Box 70695,
Johnson City, TN 37614,
USA
;
    'Kpogo, Kenneth K.' .
;
Department of Chemistry,
East Tennessee State University,
PO Box 70695,
Johnson City, TN 37614,
USA
;
    'Tan, Jennie' .
;
Department of Chemistry,
East Tennessee State University,
PO Box 70695,
Johnson City, TN 37614,
USA
;
    'Cook, Kevin M.' .
;
Department of Chemistry,
East Tennessee State University,
PO Box 70695,
Johnson City, TN 37614,
USA
;
_publ_section_synopsis     .
data_I
_database_code_depnum_ccdc_archive     'CCDC 1017877'
_chemical_name_systematic
;\
Tetrakis(\m-<i>N</i>-phenylacetamidato)-\k^4^<i>N</i>:<i>O</i>;\
\k^4^<i>O</i>:<i>N</i>-bis[(2-methylbenzonitrile-\
\k<i>N</i>)rhodium(II)](<i>Rh</i>---<i>Rh</i>)
;
_chemical_formula_moiety     'C48 H46 N6 O4 Rh2'
_chemical_formula_sum     'C48 H46 N6 O4 Rh2'
_chemical_formula_iupac     '[Rh2 (C8 H8 N O)4 (C8 H7 N)2]'
_chemical_formula_weight     976.74
_chemical_melting_point     ?
_symmetry_cell_setting     triclinic
_symmetry_space_group_name_H-M     'P -1'
_symmetry_space_group_name_Hall     '-P 1'
loop_
    _symmetry_equiv_pos_site_id
    _symmetry_equiv_pos_as_xyz
    1 '+X,+Y,+Z'
    2 '-X,-Y,-Z'
_cell_length_a     9.7912(7)
_cell_length_b     14.7873(10)
_cell_length_c     16.3592(11)
_cell_angle_alpha     103.837(7)
_cell_angle_beta     99.173(7)
_cell_angle_gamma     99.772(7)
_cell_volume     2216.4(3)
_cell_formula_units_Z     2
_cell_measurement_reflns_used     19839
_cell_measurement_theta_min     3.00
_cell_measurement_theta_max     27.60
_cell_measurement_temperature     223
_exptl_crystal_description     block
_exptl_crystal_colour     red
_exptl_crystal_size_max     0.33
_exptl_crystal_size_mid     0.12
_exptl_crystal_size_min     0.12
_exptl_crystal_density_diffrn     1.463
_exptl_crystal_density_meas     ?
_exptl_crystal_density_method     'not measured'
_exptl_crystal_F_000     996.00
_exptl_absorpt_coefficient_mu     0.793
_exptl_absorpt_correction_type     multi-scan
_exptl_absorpt_process_details     '(<i>REQAB</i>; Rigaku, 1998)'
_exptl_absorpt_correction_T_min     0.720
_exptl_absorpt_correction_T_max     0.909
_exptl_special_details
;
The infrared absorption spectum of the title compound showed a band at 2320
cm^-1^ attributable to C---N bond stretching modes. The
corresponding band for uncomplexed 2-methyl benzonitrile appears at 2224
cm^-1^. This indicates that there is a shortening of the C---N bond
and a stronger \s-interaction to the rhodium metal compared to the \p-back
bonding which occurs upon complexation with
<i>trans-</i>tetrakis[\m-N-(phenyl)acetamidato]-\k^4^N:O;\k^4^O:N
rhodium(II). The predominance of \s-bonding in the Rh---N---C
bond system is consistent with the lack of the linear bond angles that would
be expected if \p-back bonding was more prevalent.
;
_diffrn_ambient_temperature     223
_diffrn_radiation_type     'Mo K\a'
_diffrn_radiation_wavelength     0.71075
_diffrn_radiation_source     'fine-focus sealed X-ray tube'
_diffrn_radiation_monochromator     'Graphite Monochromator'
_diffrn_measurement_device_type     'Rigaku XtaLAB mini'
_diffrn_measurement_method     \w
_diffrn_detector_area_resol_mean     6.827
_diffrn_reflns_number     23557
_diffrn_reflns_av_R_equivalents     0.0386
_diffrn_reflns_theta_max     27.49
_diffrn_reflns_theta_full     27.49
_diffrn_measured_fraction_theta_max     0.997
_diffrn_measured_fraction_theta_full     0.997
_diffrn_reflns_limit_h_min     -12
_diffrn_reflns_limit_h_max     12
_diffrn_reflns_limit_k_min     -19
_diffrn_reflns_limit_k_max     19
_diffrn_reflns_limit_l_min     -21
_diffrn_reflns_limit_l_max     21
_diffrn_standards_number     0
_diffrn_standards_interval_count     .
_diffrn_standards_decay_%     ?
_refine_special_details
;
Refinement was performed using all reflections. The weighted <i>R</i>-factor
(<i>wR</i>) and goodness of fit (<i>S</i>) are based on <i>F</i>^2^.
<i>R</i>-factor (gt) are based on <i>F</i>. The threshold expression of
<i>F</i>^2^ > 2.0 \s(<i>F</i>^2^) is used only for calculating <i>R</i>-factor
(gt).
;
_reflns_number_total     10137
_reflns_number_gt     7966
_reflns_threshold_expression     F^2^>2\s(F^2^)
_refine_ls_structure_factor_coef     Fsqd
_refine_ls_matrix_type     full
_refine_ls_R_factor_gt     0.0368
_refine_ls_wR_factor_ref     0.0789
_refine_ls_goodness_of_fit_ref     1.038
_refine_ls_number_reflns     10137
_refine_ls_number_parameters     547
_refine_ls_number_restraints     0
_refine_ls_number_constraints     0
_refine_ls_hydrogen_treatment     constr
_refine_ls_weighting_scheme     calc
_refine_ls_weighting_details
            'w = 1/[\s^2^(Fo^2^)+(0.0257P)^2^+1.5457P] where P=(Fo^2^+2Fc^2^)/3'
_atom_sites_solution_hydrogens     geom
_atom_sites_solution_primary     direct
_atom_sites_solution_secondary     difmap
_refine_ls_shift/su_max     0.002
_refine_diff_density_max     0.620
_refine_diff_density_min     -0.510
_refine_ls_extinction_method     none
_refine_ls_extinction_coef     ?
loop_
    _atom_type_symbol
    _atom_type_description
    _atom_type_scat_dispersion_real
    _atom_type_scat_dispersion_imag
    _atom_type_scat_source
    'C' 'C' 0.0033 0.0016
;
International Tables for Crystallography
(1992, Vol. C, Tables 4.2.6.8 and 6.1.1.4)
;
    'H' 'H' 0.0000 0.0000
;
International Tables for Crystallography
(1992, Vol. C, Table 6.1.1.4)
;
    'N' 'N' 0.0061 0.0033
;
International Tables for Crystallography
(1992, Vol. C, Tables 4.2.6.8 and 6.1.1.4)
;
    'O' 'O' 0.0106 0.0060
;
International Tables for Crystallography
(1992, Vol. C, Tables 4.2.6.8 and 6.1.1.4)
;
    'Rh' 'Rh' -1.1178 0.9187
;
International Tables for Crystallography
(1992, Vol. C, Tables 4.2.6.8 and 6.1.1.4)
;
_computing_data_collection     'CrystalClear (Rigaku, 2011)'
_computing_cell_refinement     'CrystalClear (Rigaku, 2011)'
_computing_data_reduction     'CrystalClear (Rigaku, 2011)'
_computing_structure_solution     'SIR92 (Altomare, <i>et al.</i>, 1994)'
_computing_structure_refinement     'SHELXL97 (Sheldrick, 2008)'
_computing_molecular_graphics     'CrystalStructure (Rigaku, 2011)'
_computing_publication_material     'CrystalStructure (Rigaku, 2011)'
loop_
    _atom_site_type_symbol
    _atom_site_label
    _atom_site_fract_x
    _atom_site_fract_y
    _atom_site_fract_z
    _atom_site_U_iso_or_equiv
    _atom_site_adp_type
    _atom_site_calc_flag
    _atom_site_refinement_flags
    _atom_site_occupancy
    _atom_site_symmetry_multiplicity
    _atom_site_disorder_assembly
    _atom_site_disorder_group
    Rh Rh1 1.01287(2) 0.209087(15) 0.807834(13) 0.02313(6) Uani d . 1.0 2 . .
    Rh Rh2 0.99761(2) 0.274621(15) 0.685109(13) 0.02373(6) Uani d . 1.0 2 . .
    O O1 1.1252(2) 0.11655(13) 0.75245(12) 0.0292(5) Uani d . 1.0 2 . .
    O O2 0.9034(3) 0.30262(14) 0.86384(13) 0.0351(5) Uani d . 1.0 2 . .
    O O3 1.1707(2) 0.37983(13) 0.74879(13) 0.0314(5) Uani d . 1.0 2 . .
    O O4 0.8259(2) 0.16918(14) 0.62181(12) 0.0320(5) Uani d . 1.0 2 . .
    N N1 1.2007(3) 0.30885(16) 0.85771(15) 0.0281(5) Uani d . 1.0 2 . .
    N N2 0.8227(3) 0.11663(16) 0.74200(15) 0.0276(5) Uani d . 1.0 2 . .
    N N3 1.0082(3) 0.16001(17) 0.92666(15) 0.0317(6) Uani d . 1.0 2 . .
    N N4 1.1241(3) 0.18475(16) 0.64161(15) 0.0273(5) Uani d . 1.0 2 . .
    N N5 0.8720(3) 0.35709(17) 0.74472(16) 0.0318(6) Uani d . 1.0 2 . .
    N N6 0.9624(3) 0.32712(17) 0.56656(16) 0.0340(6) Uani d . 1.0 2 . .
    C C1 1.2406(3) 0.3749(2) 0.82002(19) 0.0304(7) Uani d . 1.0 2 . .
    C C2 1.3725(4) 0.4523(3) 0.8583(3) 0.0488(9) Uani d . 1.0 2 . .
    C C3 0.7702(3) 0.1132(2) 0.66219(19) 0.0305(7) Uani d . 1.0 2 . .
    C C4 0.6393(4) 0.0417(3) 0.6085(2) 0.0442(8) Uani d . 1.0 2 . .
    C C5 1.1626(3) 0.1240(2) 0.68232(18) 0.0280(6) Uani d . 1.0 2 . .
    C C6 1.2568(4) 0.0586(3) 0.6509(2) 0.0408(8) Uani d . 1.0 2 . .
    C C7 0.8534(4) 0.3571(2) 0.8218(2) 0.0350(7) Uani d . 1.0 2 . .
    C C8 0.7708(5) 0.4210(3) 0.8705(3) 0.0575(11) Uani d . 1.0 2 . .
    C C9 1.2896(3) 0.30217(19) 0.93267(18) 0.0300(7) Uani d . 1.0 2 . .
    C C10 1.4003(4) 0.2568(3) 0.9263(3) 0.0471(9) Uani d . 1.0 2 . .
    C C11 1.4856(5) 0.2479(3) 0.9991(3) 0.0612(11) Uani d . 1.0 2 . .
    C C12 1.4571(5) 0.2835(3) 1.0785(3) 0.0595(11) Uani d . 1.0 2 . .
    C C13 1.3473(5) 0.3290(3) 1.0857(3) 0.0528(10) Uani d . 1.0 2 . .
    C C14 1.2626(4) 0.3381(3) 1.0133(2) 0.0411(8) Uani d . 1.0 2 . .
    C C15 0.7454(3) 0.0593(2) 0.78493(18) 0.0306(7) Uani d . 1.0 2 . .
    C C16 0.7892(4) -0.0200(2) 0.8014(2) 0.0371(7) Uani d . 1.0 2 . .
    C C17 0.7152(4) -0.0741(3) 0.8457(3) 0.0509(9) Uani d . 1.0 2 . .
    C C18 0.5991(5) -0.0483(3) 0.8741(3) 0.0610(11) Uani d . 1.0 2 . .
    C C19 0.5560(4) 0.0306(3) 0.8590(3) 0.0625(12) Uani d . 1.0 2 . .
    C C20 0.6296(4) 0.0852(3) 0.8156(3) 0.0453(9) Uani d . 1.0 2 . .
    C C21 0.9643(3) 0.1564(2) 0.98608(19) 0.0320(7) Uani d . 1.0 2 . .
    C C22 0.9072(4) 0.1529(3) 1.06197(19) 0.0344(7) Uani d . 1.0 2 . .
    C C23 0.8885(4) 0.0686(3) 1.0857(3) 0.0456(9) Uani d . 1.0 2 . .
    C C24 0.8369(4) 0.0646(3) 1.1588(3) 0.0556(10) Uani d . 1.0 2 . .
    C C25 0.8049(5) 0.1447(4) 1.2067(3) 0.0617(11) Uani d . 1.0 2 . .
    C C26 0.8222(4) 0.2281(3) 1.1829(3) 0.0548(10) Uani d . 1.0 2 . .
    C C27 0.8739(4) 0.2347(3) 1.1099(2) 0.0422(8) Uani d . 1.0 2 . .
    C C28 1.1614(3) 0.1857(2) 0.56093(18) 0.0296(7) Uani d . 1.0 2 . .
    C C29 1.0725(4) 0.1283(3) 0.4856(2) 0.0465(9) Uani d . 1.0 2 . .
    C C30 1.1042(5) 0.1310(3) 0.4068(3) 0.0600(11) Uani d . 1.0 2 . .
    C C31 1.2234(5) 0.1921(3) 0.4025(3) 0.0569(11) Uani d . 1.0 2 . .
    C C32 1.3119(5) 0.2491(3) 0.4771(3) 0.0540(10) Uani d . 1.0 2 . .
    C C33 1.2809(4) 0.2465(3) 0.5562(2) 0.0417(8) Uani d . 1.0 2 . .
    C C34 0.8123(4) 0.4202(2) 0.7027(2) 0.0350(7) Uani d . 1.0 2 . .
    C C35 0.6725(4) 0.3946(3) 0.6589(3) 0.0496(9) Uani d . 1.0 2 . .
    C C36 0.6154(5) 0.4555(3) 0.6174(3) 0.0661(12) Uani d . 1.0 2 . .
    C C37 0.6983(5) 0.5406(3) 0.6186(3) 0.0676(12) Uani d . 1.0 2 . .
    C C38 0.8372(5) 0.5652(3) 0.6605(3) 0.0633(12) Uani d . 1.0 2 . .
    C C39 0.8955(4) 0.5051(3) 0.7022(3) 0.0457(9) Uani d . 1.0 2 . .
    C C40 0.8918(4) 0.3379(2) 0.5090(2) 0.0332(7) Uani d . 1.0 2 . .
    C C41 0.7953(3) 0.3515(2) 0.43923(18) 0.0318(7) Uani d . 1.0 2 . .
    C C42 0.6750(3) 0.2806(2) 0.39791(19) 0.0335(7) Uani d . 1.0 2 . .
    C C43 0.5801(4) 0.2994(3) 0.3338(2) 0.0423(8) Uani d . 1.0 2 . .
    C C44 0.6058(4) 0.3844(3) 0.3127(2) 0.0438(8) Uani d . 1.0 2 . .
    C C45 0.7254(4) 0.4533(3) 0.3527(2) 0.0440(8) Uani d . 1.0 2 . .
    C C46 0.8207(4) 0.4368(3) 0.4165(2) 0.0438(8) Uani d . 1.0 2 . .
    C C47 0.8930(5) 0.3266(3) 1.0843(3) 0.0604(11) Uani d . 1.0 2 . .
    C C48 0.6476(4) 0.1880(3) 0.4222(3) 0.0549(10) Uani d . 1.0 2 . .
    H H2A 1.3468 0.5130 0.8742 0.0586 Uiso calc R 1.0 2 . .
    H H2B 1.4314 0.4529 0.8167 0.0586 Uiso calc R 1.0 2 . .
    H H2C 1.4235 0.4403 0.9084 0.0586 Uiso calc R 1.0 2 . .
    H H4A 0.6637 0.0006 0.5606 0.0530 Uiso calc R 1.0 2 . .
    H H4B 0.5707 0.0746 0.5877 0.0530 Uiso calc R 1.0 2 . .
    H H4C 0.6000 0.0042 0.6431 0.0530 Uiso calc R 1.0 2 . .
    H H6A 1.2281 -0.0017 0.6624 0.0489 Uiso calc R 1.0 2 . .
    H H6B 1.3533 0.0867 0.6802 0.0489 Uiso calc R 1.0 2 . .
    H H6C 1.2492 0.0490 0.5901 0.0489 Uiso calc R 1.0 2 . .
    H H8A 0.8244 0.4514 0.9280 0.0691 Uiso calc R 1.0 2 . .
    H H8B 0.6820 0.3835 0.8727 0.0691 Uiso calc R 1.0 2 . .
    H H8C 0.7538 0.4688 0.8417 0.0691 Uiso calc R 1.0 2 . .
    H H10 1.4185 0.2315 0.8724 0.0565 Uiso calc R 1.0 2 . .
    H H11 1.5614 0.2182 0.9941 0.0734 Uiso calc R 1.0 2 . .
    H H12 1.5125 0.2767 1.1275 0.0714 Uiso calc R 1.0 2 . .
    H H13 1.3296 0.3541 1.1398 0.0634 Uiso calc R 1.0 2 . .
    H H14 1.1874 0.3684 1.0188 0.0493 Uiso calc R 1.0 2 . .
    H H16 0.8684 -0.0373 0.7828 0.0445 Uiso calc R 1.0 2 . .
    H H17 0.7445 -0.1277 0.8561 0.0611 Uiso calc R 1.0 2 . .
    H H18 0.5497 -0.0845 0.9037 0.0732 Uiso calc R 1.0 2 . .
    H H19 0.4769 0.0477 0.8780 0.0750 Uiso calc R 1.0 2 . .
    H H20 0.6011 0.1397 0.8068 0.0543 Uiso calc R 1.0 2 . .
    H H23 0.9107 0.0148 1.0525 0.0547 Uiso calc R 1.0 2 . .
    H H24 0.8241 0.0083 1.1753 0.0668 Uiso calc R 1.0 2 . .
    H H25 0.7708 0.1425 1.2562 0.0740 Uiso calc R 1.0 2 . .
    H H26 0.7988 0.2812 1.2164 0.0658 Uiso calc R 1.0 2 . .
    H H29 0.9906 0.0875 0.4879 0.0558 Uiso calc R 1.0 2 . .
    H H30 1.0444 0.0912 0.3565 0.0720 Uiso calc R 1.0 2 . .
    H H31 1.2438 0.1947 0.3494 0.0683 Uiso calc R 1.0 2 . .
    H H32 1.3937 0.2899 0.4746 0.0648 Uiso calc R 1.0 2 . .
    H H33 1.3411 0.2862 0.6064 0.0500 Uiso calc R 1.0 2 . .
    H H35 0.6166 0.3365 0.6573 0.0595 Uiso calc R 1.0 2 . .
    H H36 0.5209 0.4386 0.5888 0.0793 Uiso calc R 1.0 2 . .
    H H37 0.6600 0.5815 0.5910 0.0811 Uiso calc R 1.0 2 . .
    H H38 0.8932 0.6230 0.6611 0.0759 Uiso calc R 1.0 2 . .
    H H39 0.9906 0.5219 0.7297 0.0548 Uiso calc R 1.0 2 . .
    H H43 0.4982 0.2537 0.3050 0.0508 Uiso calc R 1.0 2 . .
    H H44 0.5403 0.3953 0.2703 0.0526 Uiso calc R 1.0 2 . .
    H H45 0.7422 0.5101 0.3372 0.0528 Uiso calc R 1.0 2 . .
    H H46 0.9024 0.4830 0.4444 0.0525 Uiso calc R 1.0 2 . .
    H H47A 0.9898 0.3608 1.1050 0.0725 Uiso calc R 1.0 2 . .
    H H47B 0.8319 0.3648 1.1088 0.0725 Uiso calc R 1.0 2 . .
    H H47C 0.8695 0.3127 1.0227 0.0725 Uiso calc R 1.0 2 . .
    H H48A 0.6139 0.1981 0.4749 0.0659 Uiso calc R 1.0 2 . .
    H H48B 0.7340 0.1656 0.4297 0.0659 Uiso calc R 1.0 2 . .
    H H48C 0.5776 0.1414 0.3773 0.0659 Uiso calc R 1.0 2 . .
loop_
    _atom_site_aniso_label
    _atom_site_aniso_U_11
    _atom_site_aniso_U_22
    _atom_site_aniso_U_33
    _atom_site_aniso_U_12
    _atom_site_aniso_U_13
    _atom_site_aniso_U_23
    Rh1 0.02388(12) 0.02470(11) 0.02260(12) 0.00461(9) 0.00514(9) 0.01014(9)
    Rh2 0.02280(12) 0.02642(12) 0.02466(12) 0.00586(9) 0.00424(9) 0.01214(9)
    O1 0.0338(11) 0.0324(11) 0.0281(11) 0.0117(9) 0.0094(9) 0.0157(9)
    O2 0.0430(13) 0.0389(12) 0.0316(12) 0.0171(10) 0.0148(10) 0.0147(10)
    O3 0.0305(11) 0.0296(11) 0.0330(12) -0.0005(9) -0.0001(9) 0.0156(9)
    O4 0.0288(11) 0.0375(11) 0.0283(11) -0.0006(9) 0.0017(9) 0.0147(9)
    N1 0.0261(13) 0.0286(13) 0.0290(13) 0.0050(11) 0.0022(10) 0.0097(10)
    N2 0.0226(12) 0.0287(12) 0.0306(13) -0.0003(10) 0.0042(10) 0.0110(10)
    N3 0.0394(15) 0.0315(13) 0.0251(13) 0.0047(12) 0.0067(12) 0.0113(11)
    N4 0.0265(12) 0.0296(13) 0.0296(13) 0.0077(10) 0.0081(10) 0.0126(10)
    N5 0.0296(13) 0.0344(14) 0.0362(14) 0.0134(11) 0.0086(11) 0.0132(11)
    N6 0.0348(14) 0.0359(14) 0.0331(14) 0.0079(12) 0.0031(12) 0.0152(12)
    C1 0.0272(15) 0.0302(15) 0.0329(16) 0.0033(13) 0.0034(13) 0.0112(13)
    C2 0.0391(19) 0.045(2) 0.056(3) -0.0092(16) -0.0074(17) 0.0249(17)
    C3 0.0265(15) 0.0308(15) 0.0343(17) 0.0057(13) 0.0058(13) 0.0098(13)
    C4 0.0360(18) 0.048(2) 0.0395(19) -0.0055(16) -0.0019(15) 0.0109(16)
    C5 0.0257(15) 0.0302(15) 0.0287(15) 0.0045(12) 0.0042(12) 0.0111(12)
    C6 0.0447(19) 0.0475(19) 0.0424(19) 0.0237(16) 0.0186(16) 0.0196(16)
    C7 0.0357(17) 0.0343(16) 0.0383(18) 0.0125(14) 0.0106(14) 0.0106(14)
    C8 0.073(3) 0.062(3) 0.057(3) 0.040(3) 0.034(2) 0.021(2)
    C9 0.0297(16) 0.0262(14) 0.0303(16) 0.0015(12) -0.0026(13) 0.0096(12)
    C10 0.045(2) 0.055(3) 0.0395(19) 0.0221(18) -0.0025(16) 0.0090(16)
    C11 0.061(3) 0.059(3) 0.056(3) 0.031(2) -0.017(2) 0.008(2)
    C12 0.073(3) 0.044(2) 0.044(3) 0.003(2) -0.026(2) 0.0112(17)
    C13 0.067(3) 0.052(3) 0.0276(18) 0.001(2) -0.0017(17) 0.0054(16)
    C14 0.0404(19) 0.0425(18) 0.0333(18) 0.0035(15) 0.0006(15) 0.0053(14)
    C15 0.0297(16) 0.0293(15) 0.0289(16) -0.0021(13) 0.0052(13) 0.0072(12)
    C16 0.0390(18) 0.0354(17) 0.0372(18) 0.0053(14) 0.0096(15) 0.0114(14)
    C17 0.063(3) 0.0389(19) 0.050(3) 0.0017(18) 0.0063(19) 0.0211(17)
    C18 0.069(3) 0.057(3) 0.057(3) -0.011(2) 0.027(3) 0.024(2)
    C19 0.054(3) 0.061(3) 0.079(3) 0.002(2) 0.041(3) 0.020(3)
    C20 0.0396(19) 0.0415(19) 0.061(3) 0.0080(16) 0.0222(17) 0.0181(17)
    C21 0.0369(17) 0.0289(15) 0.0302(16) 0.0079(13) 0.0031(14) 0.0103(13)
    C22 0.0363(17) 0.0421(18) 0.0296(16) 0.0099(14) 0.0099(14) 0.0158(14)
    C23 0.051(2) 0.053(2) 0.049(2) 0.0242(18) 0.0218(17) 0.0284(17)
    C24 0.060(3) 0.074(3) 0.058(3) 0.026(3) 0.030(2) 0.045(3)
    C25 0.070(3) 0.090(3) 0.049(3) 0.031(3) 0.036(2) 0.039(3)
    C26 0.064(3) 0.068(3) 0.043(2) 0.027(2) 0.0275(19) 0.0148(19)
    C27 0.0416(19) 0.052(2) 0.0359(18) 0.0110(16) 0.0101(15) 0.0145(16)
    C28 0.0348(16) 0.0298(15) 0.0312(16) 0.0132(13) 0.0128(13) 0.0133(13)
    C29 0.044(2) 0.059(3) 0.0343(18) 0.0005(17) 0.0124(16) 0.0123(16)
    C30 0.067(3) 0.078(3) 0.0289(19) 0.005(3) 0.0104(18) 0.0109(18)
    C31 0.083(3) 0.063(3) 0.040(2) 0.022(3) 0.035(3) 0.0233(19)
    C32 0.068(3) 0.044(2) 0.057(3) 0.0045(19) 0.035(2) 0.0187(18)
    C33 0.0440(19) 0.0408(18) 0.0388(19) 0.0018(15) 0.0141(16) 0.0098(15)
    C34 0.0386(18) 0.0362(17) 0.0367(17) 0.0155(14) 0.0115(14) 0.0149(14)
    C35 0.040(2) 0.044(2) 0.065(3) 0.0120(16) 0.0015(18) 0.0208(18)
    C36 0.057(3) 0.068(3) 0.077(3) 0.032(3) -0.004(3) 0.025(3)
    C37 0.079(3) 0.068(3) 0.078(3) 0.046(3) 0.018(3) 0.039(3)
    C38 0.070(3) 0.044(3) 0.094(4) 0.023(2) 0.029(3) 0.037(3)
    C39 0.043(2) 0.0364(18) 0.061(3) 0.0104(16) 0.0105(17) 0.0180(17)
    C40 0.0339(17) 0.0320(16) 0.0371(17) 0.0059(13) 0.0077(14) 0.0164(14)
    C41 0.0354(17) 0.0362(16) 0.0269(15) 0.0103(14) 0.0038(13) 0.0144(13)
    C42 0.0350(17) 0.0349(16) 0.0315(16) 0.0075(14) 0.0085(14) 0.0094(13)
    C43 0.0298(17) 0.054(2) 0.0344(18) 0.0025(16) -0.0016(14) 0.0052(16)
    C44 0.044(2) 0.060(3) 0.0316(18) 0.0197(18) 0.0023(15) 0.0190(16)
    C45 0.049(2) 0.0455(19) 0.042(2) 0.0106(17) 0.0011(16) 0.0253(16)
    C46 0.0404(19) 0.0428(19) 0.043(2) -0.0043(16) -0.0069(16) 0.0217(16)
    C47 0.085(3) 0.046(3) 0.059(3) 0.019(3) 0.033(3) 0.0163(19)
    C48 0.060(3) 0.0374(19) 0.064(3) 0.0005(18) 0.008(2) 0.0190(18)
_geom_special_details
;
Compound <b>1</b> has the methyl group of the 2-methyl benzonitrile ligand
pointing into empty space because the methyl group is more bulky than the
hydrogen atoms and will overlap with the phenyl rings on the phenylacetamide
bridge. From the packing diagram (see Fig 2), it can be seen that both nitrile
groups on the 2-methyl benzonitrile ligands are bent in the same direction.
The predominance of \s-bonding in the rhodium-nitrogen-carbon bond system (and
lower affect of \p-back bonding) is the likely cause of this deviation from
linearity, though an argument can be be made for packing forces to account for
the severity of this deviation. For example, in compound <b>2</b>
(Eagle <i>et al.</i>, 2000) there are no
methyl groups on the benzonitrile ligand nor on the phenyl rings of the phenyl
acetamide bridge and the rhodium-nitrogen-carbon bond angles are closer to
linear. The packing diagram shows that an acetamide phenyl ring and the
tolunitrile ligand on the same rhodium are stacked upon each other.
;
loop_
    _geom_bond_atom_site_label_1
    _geom_bond_atom_site_label_2
    _geom_bond_site_symmetry_1
    _geom_bond_site_symmetry_2
    _geom_bond_distance
    _geom_bond_publ_flag
    Rh1 Rh2 . . 2.4241(4) yes
    Rh1 O1 . . 2.034(2) yes
    Rh1 O2 . . 2.028(3) yes
    Rh1 N1 . . 2.061(2) yes
    Rh1 N2 . . 2.071(2) yes
    Rh1 N3 . . 2.236(3) yes
    Rh2 O3 . . 2.0358(17) yes
    Rh2 O4 . . 2.0279(17) yes
    Rh2 N4 . . 2.048(3) yes
    Rh2 N5 . . 2.067(3) yes
    Rh2 N6 . . 2.254(3) yes
    O1 C5 . . 1.282(4) no
    O2 C7 . . 1.285(5) no
    O3 C1 . . 1.278(4) no
    O4 C3 . . 1.281(4) no
    N1 C1 . . 1.313(5) no
    N1 C9 . . 1.421(4) no
    N2 C3 . . 1.311(4) no
    N2 C15 . . 1.422(4) no
    N3 C21 . . 1.133(5) no
    N4 C5 . . 1.309(5) no
    N4 C28 . . 1.427(4) no
    N5 C7 . . 1.302(5) no
    N5 C34 . . 1.431(5) no
    N6 C40 . . 1.137(5) no
    C1 C2 . . 1.506(4) no
    C3 C4 . . 1.506(4) no
    C5 C6 . . 1.506(5) no
    C7 C8 . . 1.512(6) no
    C9 C10 . . 1.374(5) no
    C9 C14 . . 1.384(5) no
    C10 C11 . . 1.388(6) no
    C11 C12 . . 1.372(6) no
    C12 C13 . . 1.368(7) no
    C13 C14 . . 1.382(5) no
    C15 C16 . . 1.385(5) no
    C15 C20 . . 1.386(5) no
    C16 C17 . . 1.391(6) no
    C17 C18 . . 1.372(7) no
    C18 C19 . . 1.370(7) no
    C19 C20 . . 1.385(6) no
    C21 C22 . . 1.449(5) no
    C22 C23 . . 1.383(6) no
    C22 C27 . . 1.395(5) no
    C23 C24 . . 1.381(6) no
    C24 C25 . . 1.369(6) no
    C25 C26 . . 1.371(7) no
    C26 C27 . . 1.388(6) no
    C27 C47 . . 1.506(6) no
    C28 C29 . . 1.380(4) no
    C28 C33 . . 1.375(5) no
    C29 C30 . . 1.380(6) no
    C30 C31 . . 1.372(6) no
    C31 C32 . . 1.369(5) no
    C32 C33 . . 1.383(6) no
    C34 C35 . . 1.382(5) no
    C34 C39 . . 1.378(5) no
    C35 C36 . . 1.388(7) no
    C36 C37 . . 1.370(7) no
    C37 C38 . . 1.367(6) no
    C38 C39 . . 1.386(7) no
    C40 C41 . . 1.437(5) no
    C41 C42 . . 1.390(4) no
    C41 C46 . . 1.393(5) no
    C42 C43 . . 1.399(5) no
    C42 C48 . . 1.507(5) no
    C43 C44 . . 1.375(6) no
    C44 C45 . . 1.367(5) no
    C45 C46 . . 1.381(5) no
    C2 H2A . . 0.960 no
    C2 H2B . . 0.960 no
    C2 H2C . . 0.960 no
    C4 H4A . . 0.960 no
    C4 H4B . . 0.960 no
    C4 H4C . . 0.960 no
    C6 H6A . . 0.960 no
    C6 H6B . . 0.960 no
    C6 H6C . . 0.960 no
    C8 H8A . . 0.960 no
    C8 H8B . . 0.960 no
    C8 H8C . . 0.960 no
    C10 H10 . . 0.930 no
    C11 H11 . . 0.930 no
    C12 H12 . . 0.930 no
    C13 H13 . . 0.930 no
    C14 H14 . . 0.930 no
    C16 H16 . . 0.930 no
    C17 H17 . . 0.930 no
    C18 H18 . . 0.930 no
    C19 H19 . . 0.930 no
    C20 H20 . . 0.930 no
    C23 H23 . . 0.930 no
    C24 H24 . . 0.930 no
    C25 H25 . . 0.930 no
    C26 H26 . . 0.930 no
    C29 H29 . . 0.930 no
    C30 H30 . . 0.930 no
    C31 H31 . . 0.930 no
    C32 H32 . . 0.930 no
    C33 H33 . . 0.930 no
    C35 H35 . . 0.930 no
    C36 H36 . . 0.930 no
    C37 H37 . . 0.930 no
    C38 H38 . . 0.930 no
    C39 H39 . . 0.930 no
    C43 H43 . . 0.930 no
    C44 H44 . . 0.930 no
    C45 H45 . . 0.930 no
    C46 H46 . . 0.930 no
    C47 H47A) . . 0.960 no
    C47 H47B) . . 0.960 no
    C47 H47C) . . 0.960 no
    C48 H48A) . . 0.960 no
    C48 H48B) . . 0.960 no
    C48 H48C) . . 0.960 no
loop_
    _geom_angle_atom_site_label_1
    _geom_angle_atom_site_label_2
    _geom_angle_atom_site_label_3
    _geom_angle_site_symmetry_1
    _geom_angle_site_symmetry_2
    _geom_angle_site_symmetry_3
    _geom_angle
    _geom_angle_publ_flag
    Rh2 Rh1 O1 . . . 90.04(7) n
    Rh2 Rh1 O2 . . . 89.97(7) n
    Rh2 Rh1 N1 . . . 85.65(8) n
    Rh2 Rh1 N2 . . . 85.90(8) n
    Rh2 Rh1 N3 . . . 172.79(7) y
    O1 Rh1 O2 . . . 179.24(7) n
    O1 Rh1 N1 . . . 88.29(9) n
    O1 Rh1 N2 . . . 91.45(9) n
    O1 Rh1 N3 . . . 97.10(10) n
    O2 Rh1 N1 . . . 90.95(9) n
    O2 Rh1 N2 . . . 89.31(9) n
    O2 Rh1 N3 . . . 82.90(10) n
    N1 Rh1 N2 . . . 171.55(11) n
    N1 Rh1 N3 . . . 95.47(10) n
    N2 Rh1 N3 . . . 92.95(10) n
    Rh1 Rh2 O3 . . . 89.96(7) n
    Rh1 Rh2 O4 . . . 89.82(7) n
    Rh1 Rh2 N4 . . . 85.66(8) n
    Rh1 Rh2 N5 . . . 85.77(8) n
    Rh1 Rh2 N6 . . . 174.59(6) y
    O3 Rh2 O4 . . . 179.63(9) n
    O3 Rh2 N4 . . . 90.99(8) n
    O3 Rh2 N5 . . . 88.95(9) n
    O3 Rh2 N6 . . . 95.24(9) n
    O4 Rh2 N4 . . . 88.69(8) n
    O4 Rh2 N5 . . . 91.33(9) n
    O4 Rh2 N6 . . . 84.98(9) n
    N4 Rh2 N5 . . . 171.43(11) n
    N4 Rh2 N6 . . . 95.71(10) n
    N5 Rh2 N6 . . . 92.83(11) n
    Rh1 O1 C5 . . . 118.8(2) n
    Rh1 O2 C7 . . . 119.3(2) n
    Rh2 O3 C1 . . . 118.88(19) n
    Rh2 O4 C3 . . . 119.30(16) n
    Rh1 N1 C1 . . . 121.43(19) n
    Rh1 N1 C9 . . . 118.18(19) n
    C1 N1 C9 . . . 120.3(3) n
    Rh1 N2 C3 . . . 120.6(2) n
    Rh1 N2 C15 . . . 119.70(17) n
    C3 N2 C15 . . . 119.6(3) n
    Rh1 N3 C21 . . . 151.6(3) n
    Rh2 N4 C5 . . . 122.2(2) n
    Rh2 N4 C28 . . . 117.2(2) n
    C5 N4 C28 . . . 120.4(3) n
    Rh2 N5 C7 . . . 121.3(3) n
    Rh2 N5 C34 . . . 119.1(2) n
    C7 N5 C34 . . . 119.4(3) n
    Rh2 N6 C40 . . . 152.5(3) n
    O3 C1 N1 . . . 123.2(3) n
    O3 C1 C2 . . . 114.5(3) n
    N1 C1 C2 . . . 122.3(3) n
    O4 C3 N2 . . . 123.5(3) n
    O4 C3 C4 . . . 113.5(3) n
    N2 C3 C4 . . . 123.0(3) n
    O1 C5 N4 . . . 122.9(3) n
    O1 C5 C6 . . . 114.8(3) n
    N4 C5 C6 . . . 122.3(3) n
    O2 C7 N5 . . . 123.3(3) n
    O2 C7 C8 . . . 113.5(3) n
    N5 C7 C8 . . . 123.3(4) n
    N1 C9 C10 . . . 120.7(3) n
    N1 C9 C14 . . . 120.4(3) n
    C10 C9 C14 . . . 118.8(3) n
    C9 C10 C11 . . . 121.1(4) n
    C10 C11 C12 . . . 119.4(4) n
    C11 C12 C13 . . . 120.0(4) n
    C12 C13 C14 . . . 120.6(4) n
    C9 C14 C13 . . . 120.1(4) n
    N2 C15 C16 . . . 120.8(3) n
    N2 C15 C20 . . . 120.3(3) n
    C16 C15 C20 . . . 118.8(4) n
    C15 C16 C17 . . . 120.3(4) n
    C16 C17 C18 . . . 120.1(4) n
    C17 C18 C19 . . . 120.0(5) n
    C18 C19 C20 . . . 120.3(4) n
    C15 C20 C19 . . . 120.5(4) n
    N3 C21 C22 . . . 179.3(4) n
    C21 C22 C23 . . . 119.1(3) n
    C21 C22 C27 . . . 119.3(4) n
    C23 C22 C27 . . . 121.6(4) n
    C22 C23 C24 . . . 119.8(4) n
    C23 C24 C25 . . . 119.1(5) n
    C24 C25 C26 . . . 121.2(4) n
    C25 C26 C27 . . . 121.3(4) n
    C22 C27 C26 . . . 117.0(4) n
    C22 C27 C47 . . . 122.0(4) n
    C26 C27 C47 . . . 121.0(4) n
    N4 C28 C29 . . . 119.8(3) n
    N4 C28 C33 . . . 121.3(3) n
    C29 C28 C33 . . . 118.9(3) n
    C28 C29 C30 . . . 120.6(4) n
    C29 C30 C31 . . . 120.3(3) n
    C30 C31 C32 . . . 119.4(4) n
    C31 C32 C33 . . . 120.5(4) n
    C28 C33 C32 . . . 120.4(3) n
    N5 C34 C35 . . . 120.4(3) n
    N5 C34 C39 . . . 120.2(3) n
    C35 C34 C39 . . . 119.4(4) n
    C34 C35 C36 . . . 120.2(4) n
    C35 C36 C37 . . . 120.0(4) n
    C36 C37 C38 . . . 119.9(5) n
    C37 C38 C39 . . . 120.7(4) n
    C34 C39 C38 . . . 119.8(4) n
    N6 C40 C41 . . . 176.2(4) n
    C40 C41 C42 . . . 119.2(3) n
    C40 C41 C46 . . . 119.6(3) n
    C42 C41 C46 . . . 121.1(3) n
    C41 C42 C43 . . . 117.1(3) n
    C41 C42 C48 . . . 121.2(3) n
    C43 C42 C48 . . . 121.7(3) n
    C42 C43 C44 . . . 121.1(3) n
    C43 C44 C45 . . . 121.5(4) n
    C44 C45 C46 . . . 118.6(4) n
    C41 C46 C45 . . . 120.5(3) n
    C1 C2 H2A . . . 109.467 no
    C1 C2 H2B . . . 109.466 no
    C1 C2 H2C . . . 109.467 no
    H2A C2 H2B . . . 109.477 no
    H2A C2 H2C . . . 109.476 no
    H2B C2 H2C . . . 109.474 no
    C3 C4 H4A . . . 109.475 no
    C3 C4 H4B . . . 109.474 no
    C3 C4 H4C . . . 109.471 no
    H4A C4 H4B . . . 109.473 no
    H4A C4 H4C . . . 109.465 no
    H4B C4 H4C . . . 109.470 no
    C5 C6 H6A . . . 109.474 no
    C5 C6 H6B . . . 109.472 no
    C5 C6 H6C . . . 109.483 no
    H6A C6 H6B . . . 109.460 no
    H6A C6 H6C . . . 109.466 no
    H6B C6 H6C . . . 109.473 no
    C7 C8 H8A . . . 109.470 no
    C7 C8 H8B . . . 109.460 no
    C7 C8 H8C . . . 109.470 no
    H8A C8 H8B . . . 109.476 no
    H8A C8 H8C . . . 109.473 no
    H8B C8 H8C . . . 109.479 no
    C9 C10 H10 . . . 119.463 no
    C11 C10 H10 . . . 119.453 no
    C10 C11 H11 . . . 120.269 no
    C12 C11 H11 . . . 120.282 no
    C11 C12 H12 . . . 119.998 no
    C13 C12 H12 . . . 119.996 no
    C12 C13 H13 . . . 119.700 no
    C14 C13 H13 . . . 119.711 no
    C9 C14 H14 . . . 119.968 no
    C13 C14 H14 . . . 119.967 no
    C15 C16 H16 . . . 119.844 no
    C17 C16 H16 . . . 119.849 no
    C16 C17 H17 . . . 119.958 no
    C18 C17 H17 . . . 119.962 no
    C17 C18 H18 . . . 119.987 no
    C19 C18 H18 . . . 119.982 no
    C18 C19 H19 . . . 119.851 no
    C20 C19 H19 . . . 119.860 no
    C15 C20 H20 . . . 119.771 no
    C19 C20 H20 . . . 119.778 no
    C22 C23 H23 . . . 120.097 no
    C24 C23 H23 . . . 120.111 no
    C23 C24 H24 . . . 120.451 no
    C25 C24 H24 . . . 120.448 no
    C24 C25 H25 . . . 119.408 no
    C26 C25 H25 . . . 119.392 no
    C25 C26 H26 . . . 119.366 no
    C27 C26 H26 . . . 119.365 no
    C28 C29 H29 . . . 119.723 no
    C30 C29 H29 . . . 119.726 no
    C29 C30 H30 . . . 119.850 no
    C31 C30 H30 . . . 119.847 no
    C30 C31 H31 . . . 120.316 no
    C32 C31 H31 . . . 120.323 no
    C31 C32 H32 . . . 119.731 no
    C33 C32 H32 . . . 119.732 no
    C28 C33 H33 . . . 119.815 no
    C32 C33 H33 . . . 119.812 no
    C34 C35 H35 . . . 119.887 no
    C36 C35 H35 . . . 119.885 no
    C35 C36 H36 . . . 120.023 no
    C37 C36 H36 . . . 120.014 no
    C36 C37 H37 . . . 120.040 no
    C38 C37 H37 . . . 120.045 no
    C37 C38 H38 . . . 119.666 no
    C39 C38 H38 . . . 119.677 no
    C34 C39 H39 . . . 120.079 no
    C38 C39 H39 . . . 120.074 no
    C42 C43 H43 . . . 119.449 no
    C44 C43 H43 . . . 119.445 no
    C43 C44 H44 . . . 119.247 no
    C45 C44 H44 . . . 119.248 no
    C44 C45 H45 . . . 120.673 no
    C46 C45 H45 . . . 120.682 no
    C41 C46 H46 . . . 119.747 no
    C45 C46 H46 . . . 119.754 no
    C27 C47 H47A . . . 109.471 no
    C27 C47 H47B . . . 109.475 no
    C27 C47 H47C . . . 109.464 no
    H47A C47 H47B . . . 109.476 no
    H47A C47 H47C . . . 109.473 no
    H47B C47 H47C . . . 109.468 no
    C42 C48 H48A . . . 109.478 no
    C42 C48 H48B . . . 109.469 no
    C42 C48 H48C . . . 109.476 no
    H48A C48 H48B . . . 109.465 no
    H48A C48 H48C . . . 109.473 no
    H48B C48 H48C . . . 109.466 no
loop_
    _geom_torsion_atom_site_label_1
    _geom_torsion_atom_site_label_2
    _geom_torsion_atom_site_label_3
    _geom_torsion_atom_site_label_4
    _geom_torsion_site_symmetry_1
    _geom_torsion_site_symmetry_2
    _geom_torsion_site_symmetry_3
    _geom_torsion_site_symmetry_4
    _geom_torsion
    _geom_torsion_publ_flag
    Rh2 Rh1 O1 C5 . . . . 5.81(11) no
    O1 Rh1 Rh2 O3 . . . . -95.07(5) no
    O1 Rh1 Rh2 O4 . . . . 84.63(5) no
    O1 Rh1 Rh2 N4 . . . . -4.07(5) no
    O1 Rh1 Rh2 N5 . . . . 175.98(5) no
    Rh2 Rh1 O2 C7 . . . . 5.09(13) no
    O2 Rh1 Rh2 O3 . . . . 84.17(6) no
    O2 Rh1 Rh2 O4 . . . . -96.13(6) no
    O2 Rh1 Rh2 N4 . . . . 175.16(5) no
    O2 Rh1 Rh2 N5 . . . . -4.79(5) no
    Rh2 Rh1 N1 C1 . . . . 7.59(17) no
    Rh2 Rh1 N1 C9 . . . . -169.94(16) no
    N1 Rh1 Rh2 O3 . . . . -6.78(7) no
    N1 Rh1 Rh2 O4 . . . . 172.92(7) no
    N1 Rh1 Rh2 N4 . . . . 84.21(7) no
    N1 Rh1 Rh2 N5 . . . . -95.74(7) no
    Rh2 Rh1 N2 C3 . . . . 8.12(16) no
    Rh2 Rh1 N2 C15 . . . . -169.14(16) no
    N2 Rh1 Rh2 O3 . . . . 173.48(7) no
    N2 Rh1 Rh2 O4 . . . . -6.82(7) no
    N2 Rh1 Rh2 N4 . . . . -95.53(7) no
    N2 Rh1 Rh2 N5 . . . . 84.53(7) no
    O1 Rh1 N1 C1 . . . . 97.76(18) no
    O1 Rh1 N1 C9 . . . . -79.77(16) no
    N1 Rh1 O1 C5 . . . . -79.84(13) no
    O1 Rh1 N2 C3 . . . . -81.82(18) no
    O1 Rh1 N2 C15 . . . . 100.92(17) no
    N2 Rh1 O1 C5 . . . . 91.71(13) no
    O1 Rh1 N3 C21 . . . . -164.3(4) no
    N3 Rh1 O1 C5 . . . . -175.14(12) no
    O2 Rh1 N1 C1 . . . . -82.30(18) no
    O2 Rh1 N1 C9 . . . . 100.16(17) no
    N1 Rh1 O2 C7 . . . . 90.74(15) no
    O2 Rh1 N2 C3 . . . . 98.14(18) no
    O2 Rh1 N2 C15 . . . . -79.12(17) no
    N2 Rh1 O2 C7 . . . . -80.81(15) no
    O2 Rh1 N3 C21 . . . . 16.4(4) no
    N3 Rh1 O2 C7 . . . . -173.86(14) no
    N1 Rh1 N3 C21 . . . . 106.7(4) no
    N3 Rh1 N1 C1 . . . . -165.26(18) no
    N3 Rh1 N1 C9 . . . . 17.21(17) no
    N2 Rh1 N3 C21 . . . . -72.5(4) no
    N3 Rh1 N2 C3 . . . . -179.01(18) no
    N3 Rh1 N2 C15 . . . . 3.73(17) no
    Rh1 Rh2 O3 C1 . . . . 8.56(14) no
    Rh1 Rh2 O4 C3 . . . . 8.06(15) no
    Rh1 Rh2 N4 C5 . . . . 3.89(13) no
    Rh1 Rh2 N4 C28 . . . . 179.46(12) no
    Rh1 Rh2 N5 C7 . . . . 6.31(14) no
    Rh1 Rh2 N5 C34 . . . . -177.96(13) no
    O3 Rh2 N4 C5 . . . . 93.78(15) no
    O3 Rh2 N4 C28 . . . . -90.65(13) no
    N4 Rh2 O3 C1 . . . . -77.10(16) no
    O3 Rh2 N5 C7 . . . . -83.72(16) no
    O3 Rh2 N5 C34 . . . . 92.01(15) no
    N5 Rh2 O3 C1 . . . . 94.32(16) no
    O3 Rh2 N6 C40 . . . . -147.8(4) no
    N6 Rh2 O3 C1 . . . . -172.93(15) no
    O4 Rh2 N4 C5 . . . . -86.03(15) no
    O4 Rh2 N4 C28 . . . . 89.54(13) no
    N4 Rh2 O4 C3 . . . . 93.73(17) no
    O4 Rh2 N5 C7 . . . . 96.04(16) no
    O4 Rh2 N5 C34 . . . . -88.24(15) no
    N5 Rh2 O4 C3 . . . . -77.70(17) no
    O4 Rh2 N6 C40 . . . . 32.5(4) no
    N6 Rh2 O4 C3 . . . . -170.42(17) no
    N4 Rh2 N6 C40 . . . . 120.7(4) no
    N6 Rh2 N4 C5 . . . . -170.86(14) no
    N6 Rh2 N4 C28 . . . . 4.72(13) no
    N5 Rh2 N6 C40 . . . . -58.6(4) no
    N6 Rh2 N5 C7 . . . . -178.92(15) no
    N6 Rh2 N5 C34 . . . . -3.19(14) no
    Rh1 O1 C5 N4 . . . . -4.5(3) no
    Rh1 O1 C5 C6 . . . . 174.46(11) no
    Rh1 O2 C7 N5 . . . . -1.6(4) no
    Rh1 O2 C7 C8 . . . . 178.38(12) no
    Rh2 O3 C1 N1 . . . . -5.1(4) no
    Rh2 O3 C1 C2 . . . . 175.66(14) no
    Rh2 O4 C3 N2 . . . . -4.0(4) no
    Rh2 O4 C3 C4 . . . . 177.07(14) no
    Rh1 N1 C1 O3 . . . . -3.2(4) no
    Rh1 N1 C1 C2 . . . . 175.97(17) no
    Rh1 N1 C9 C10 . . . . 96.2(3) no
    Rh1 N1 C9 C14 . . . . -81.3(3) no
    C1 N1 C9 C10 . . . . -81.4(4) no
    C1 N1 C9 C14 . . . . 101.2(4) no
    C9 N1 C1 O3 . . . . 174.2(3) no
    C9 N1 C1 C2 . . . . -6.6(5) no
    Rh1 N2 C3 O4 . . . . -4.4(4) no
    Rh1 N2 C3 C4 . . . . 174.48(17) no
    Rh1 N2 C15 C16 . . . . -75.3(3) no
    Rh1 N2 C15 C20 . . . . 100.8(3) no
    C3 N2 C15 C16 . . . . 107.4(3) no
    C3 N2 C15 C20 . . . . -76.5(4) no
    C15 N2 C3 O4 . . . . 172.9(3) no
    C15 N2 C3 C4 . . . . -8.3(5) no
    Rh2 N4 C5 O1 . . . . -0.5(3) no
    Rh2 N4 C5 C6 . . . . -179.35(13) no
    Rh2 N4 C28 C29 . . . . -86.7(3) no
    Rh2 N4 C28 C33 . . . . 89.7(3) no
    C5 N4 C28 C29 . . . . 89.0(3) no
    C5 N4 C28 C33 . . . . -94.6(3) no
    C28 N4 C5 O1 . . . . -176.0(2) no
    C28 N4 C5 C6 . . . . 5.2(4) no
    Rh2 N5 C7 O2 . . . . -4.3(4) no
    Rh2 N5 C7 C8 . . . . 175.70(15) no
    Rh2 N5 C34 C35 . . . . 100.6(3) no
    Rh2 N5 C34 C39 . . . . -76.5(3) no
    C7 N5 C34 C35 . . . . -83.6(3) no
    C7 N5 C34 C39 . . . . 99.3(4) no
    C34 N5 C7 O2 . . . . 180.0(3) no
    C34 N5 C7 C8 . . . .  0.0(4) no
    N1 C9 C10 C11 . . . . -178.4(3) no
    N1 C9 C14 C13 . . . . 178.3(3) no
    C10 C9 C14 C13 . . . . 0.8(5) no
    C14 C9 C10 C11 . . . . -1.0(5) no
    C9 C10 C11 C12 . . . . 1.3(6) no
    C10 C11 C12 C13 . . . . -1.4(6) no
    C11 C12 C13 C14 . . . . 1.2(6) no
    C12 C13 C14 C9 . . . . -0.9(5) no
    N2 C15 C16 C17 . . . . 178.1(2) no
    N2 C15 C20 C19 . . . . -178.6(2) no
    C16 C15 C20 C19 . . . . -2.4(4) no
    C20 C15 C16 C17 . . . . 1.9(4) no
    C15 C16 C17 C18 . . . . -0.7(4) no
    C16 C17 C18 C19 . . . . -0.1(5) no
    C17 C18 C19 C20 . . . . -0.4(5) no
    C18 C19 C20 C15 . . . . 1.7(5) no
    C21 C22 C23 C24 . . . . 178.7(3) no
    C21 C22 C27 C26 . . . . -178.8(3) no
    C21 C22 C27 C47 . . . . 1.1(4) no
    C23 C22 C27 C26 . . . . 0.5(5) no
    C23 C22 C27 C47 . . . . -179.6(3) no
    C27 C22 C23 C24 . . . . -0.6(5) no
    C22 C23 C24 C25 . . . . 0.1(5) no
    C23 C24 C25 C26 . . . . 0.5(6) no
    C24 C25 C26 C27 . . . . -0.6(6) no
    C25 C26 C27 C22 . . . . 0.0(5) no
    C25 C26 C27 C47 . . . . -179.8(3) no
    N4 C28 C29 C30 . . . . 177.5(3) no
    N4 C28 C33 C32 . . . . -177.3(3) no
    C29 C28 C33 C32 . . . . -0.8(5) no
    C33 C28 C29 C30 . . . . 0.9(6) no
    C28 C29 C30 C31 . . . . -1.1(7) no
    C29 C30 C31 C32 . . . . 1.1(7) no
    C30 C31 C32 C33 . . . . -1.0(7) no
    C31 C32 C33 C28 . . . . 0.8(6) no
    N5 C34 C35 C36 . . . . -179.3(3) no
    N5 C34 C39 C38 . . . . 179.3(3) no
    C35 C34 C39 C38 . . . . 2.3(5) no
    C39 C34 C35 C36 . . . . -2.2(5) no
    C34 C35 C36 C37 . . . . 1.0(6) no
    C35 C36 C37 C38 . . . . 0.2(7) no
    C36 C37 C38 C39 . . . . -0.1(7) no
    C37 C38 C39 C34 . . . . -1.1(7) no
    C40 C41 C42 C43 . . . . 176.4(3) no
    C40 C41 C42 C48 . . . . -2.9(5) no
    C40 C41 C46 C45 . . . . -176.6(3) no
    C42 C41 C46 C45 . . . . 0.8(5) no
    C46 C41 C42 C43 . . . . -1.1(5) no
    C46 C41 C42 C48 . . . . 179.7(3) no
    C41 C42 C43 C44 . . . . 0.3(5) no
    C48 C42 C43 C44 . . . . 179.6(3) no
    C42 C43 C44 C45 . . . . 0.7(6) no
    C43 C44 C45 C46 . . . . -1.0(6) no
    C44 C45 C46 C41 . . . . 0.2(6) no
_iucr_refine_instructions_details
;
TITL _TransRh2Phen4oPhCNp10Toluene
CELL  0.71075 9.79120 14.78730 16.35920 103.837 99.173 99.772
ZERR  2 0.00070 0.00100 0.00110 0.007 0.007 0.007
LATT 1
SFAC C H N O RH
UNIT 96 92 12 8 4
SHEL 99999.000000 0.000000
OMIT     -9  -6   6
OMIT     11  -7   3
OMIT    -12   3   4
OMIT    -11  -4   8
OMIT      9  -9  11
OMIT      8  -9  13
OMIT      6 -12  15
OMIT    -12   0   9
OMIT      0  -5   6
OMIT      0   3   3
OMIT     -3 -16   7
OMIT      2  -3   4
OMIT     -3   8   2
L.S. 5
FMAP 2
PLAN -20
WPDB -2
HTAB
BOND $H
CONF
LIST 4
TEMP 20.0
ACTA
SIZE 0.330 0.120 0.120
WGHT    0.025700    1.545700
FVAR       0.47816
RH1   5    1.012873    0.209087    0.807834    11.00000    0.02388    0.02470 =
         0.02260    0.01014    0.00514    0.00461
RH2   5    0.997615    0.274621    0.685109    11.00000    0.02280    0.02642 =
         0.02466    0.01214    0.00424    0.00586
O1    4    1.125171    0.116551    0.752446    11.00000    0.03381    0.03244 =
         0.02806    0.01572    0.00940    0.01167
O2    4    0.903371    0.302624    0.863840    11.00000    0.04297    0.03891 =
         0.03158    0.01475    0.01480    0.01710
O3    4    1.170690    0.379830    0.748787    11.00000    0.03046    0.02965 =
         0.03299    0.01556   -0.00009   -0.00047
O4    4    0.825923    0.169175    0.621811    11.00000    0.02879    0.03754 =
         0.02831    0.01470    0.00173   -0.00061
N1    3    1.200670    0.308847    0.857710    11.00000    0.02609    0.02863 =
         0.02898    0.00970    0.00220    0.00500
N2    3    0.822705    0.116632    0.742002    11.00000    0.02261    0.02869 =
         0.03055    0.01101    0.00424   -0.00029
N3    3    1.008171    0.160005    0.926657    11.00000    0.03938    0.03148 =
         0.02511    0.01127    0.00673    0.00468
N4    3    1.124125    0.184750    0.641608    11.00000    0.02652    0.02963 =
         0.02958    0.01258    0.00810    0.00766
N5    3    0.871999    0.357092    0.744716    11.00000    0.02957    0.03443 =
         0.03622    0.01323    0.00862    0.01342
N6    3    0.962442    0.327123    0.566558    11.00000    0.03483    0.03590 =
         0.03314    0.01516    0.00313    0.00793
C1    1    1.240571    0.374929    0.820022    11.00000    0.02722    0.03017 =
         0.03294    0.01119    0.00336    0.00328
C2    1    1.372537    0.452287    0.858320    11.00000    0.03908    0.04495 =
         0.05552    0.02485   -0.00739   -0.00918
AFIX 137
H2A   2    1.346824    0.512948    0.874212    11.00000   -1.20000
H2B   2    1.431388    0.452883    0.816713    11.00000   -1.20000
H2C   2    1.423523    0.440342    0.908448    11.00000   -1.20000
AFIX   0
C3    1    0.770153    0.113230    0.662190    11.00000    0.02652    0.03082 =
         0.03428    0.00984    0.00577    0.00571
C4    1    0.639278    0.041676    0.608542    11.00000    0.03599    0.04764 =
         0.03953    0.01089   -0.00192   -0.00554
AFIX 137
H4A   2    0.663732    0.000609    0.560647    11.00000   -1.20000
H4B   2    0.570718    0.074608    0.587684    11.00000   -1.20000
H4C   2    0.599972    0.004207    0.643104    11.00000   -1.20000
AFIX   0
C5    1    1.162575    0.124011    0.682320    11.00000    0.02568    0.03019 =
         0.02873    0.01106    0.00423    0.00454
C6    1    1.256843    0.058598    0.650904    11.00000    0.04473    0.04754 =
         0.04238    0.01962    0.01861    0.02374
AFIX 137
H6A   2    1.228087   -0.001678    0.662444    11.00000   -1.20000
H6B   2    1.353307    0.086732    0.680179    11.00000   -1.20000
H6C   2    1.249225    0.049044    0.590065    11.00000   -1.20000
AFIX   0
C7    1    0.853391    0.357064    0.821778    11.00000    0.03571    0.03431 =
         0.03830    0.01062    0.01064    0.01246
C8    1    0.770832    0.421025    0.870477    11.00000    0.07308    0.06164 =
         0.05732    0.02135    0.03429    0.04016
AFIX 137
H8A   2    0.824354    0.451377    0.927963    11.00000   -1.20000
H8B   2    0.681956    0.383534    0.872670    11.00000   -1.20000
H8C   2    0.753778    0.468767    0.841711    11.00000   -1.20000
AFIX   0
C9    1    1.289599    0.302173    0.932669    11.00000    0.02972    0.02620 =
         0.03027    0.00959   -0.00255    0.00150
C10   1    1.400341    0.256768    0.926324    11.00000    0.04464    0.05525 =
         0.03946    0.00904   -0.00250    0.02211
AFIX  43
H10   2    1.418478    0.231527    0.872366    11.00000   -1.20000
AFIX   0
C11   1    1.485608    0.247938    0.999109    11.00000    0.06063    0.05924 =
         0.05580    0.00765   -0.01737    0.03126
AFIX  43
H11   2    1.561424    0.218159    0.994064    11.00000   -1.20000
AFIX   0
C12   1    1.457128    0.283500    1.078544    11.00000    0.07321    0.04394 =
         0.04417    0.01122   -0.02562    0.00313
AFIX  43
H12   2    1.512476    0.276658    1.127524    11.00000   -1.20000
AFIX   0
C13   1    1.347341    0.329018    1.085721    11.00000    0.06722    0.05233 =
         0.02760    0.00540   -0.00166    0.00144
AFIX  43
H13   2    1.329547    0.354084    1.139810    11.00000   -1.20000
AFIX   0
C14   1    1.262597    0.338100    1.013309    11.00000    0.04038    0.04245 =
         0.03328    0.00530    0.00056    0.00349
AFIX  43
H14   2    1.187361    0.368378    1.018769    11.00000   -1.20000
AFIX   0
C15   1    0.745376    0.059285    0.784928    11.00000    0.02975    0.02931 =
         0.02886    0.00720    0.00517   -0.00211
C16   1    0.789182   -0.020049    0.801431    11.00000    0.03900    0.03544 =
         0.03725    0.01140    0.00964    0.00531
AFIX  43
H16   2    0.868414   -0.037289    0.782814    11.00000   -1.20000
AFIX   0
C17   1    0.715211   -0.074059    0.845725    11.00000    0.06282    0.03885 =
         0.05036    0.02114    0.00626    0.00171
AFIX  43
H17   2    0.744461   -0.127663    0.856086    11.00000   -1.20000
AFIX   0
C18   1    0.599130   -0.048337    0.874151    11.00000    0.06945    0.05681 =
         0.05721    0.02431    0.02698   -0.01053
AFIX  43
H18   2    0.549739   -0.084543    0.903713    11.00000   -1.20000
AFIX   0
C19   1    0.555984    0.030639    0.859001    11.00000    0.05382    0.06098 =
         0.07874    0.01999    0.04099    0.00229
AFIX  43
H19   2    0.476896    0.047660    0.877986    11.00000   -1.20000
AFIX   0
C20   1    0.629602    0.085241    0.815545    11.00000    0.03959    0.04148 =
         0.06069    0.01805    0.02223    0.00800
AFIX  43
H20   2    0.601149    0.139709    0.806849    11.00000   -1.20000
AFIX   0
C21   1    0.964256    0.156426    0.986076    11.00000    0.03690    0.02890 =
         0.03024    0.01030    0.00309    0.00794
C22   1    0.907213    0.152857    1.061968    11.00000    0.03630    0.04213 =
         0.02960    0.01581    0.00988    0.00994
C23   1    0.888552    0.068593    1.085667    11.00000    0.05075    0.05346 =
         0.04900    0.02843    0.02179    0.02418
AFIX  43
H23   2    0.910703    0.014778    1.052451    11.00000   -1.20000
AFIX   0
C24   1    0.836914    0.064610    1.158822    11.00000    0.05958    0.07373 =
         0.05804    0.04478    0.02953    0.02571
AFIX  43
H24   2    0.824089    0.008307    1.175340    11.00000   -1.20000
AFIX   0
C25   1    0.804867    0.144684    1.206689    11.00000    0.06997    0.08993 =
         0.04924    0.03908    0.03646    0.03089
AFIX  43
H25   2    0.770756    0.142478    1.256238    11.00000   -1.20000
AFIX   0
C26   1    0.822152    0.228078    1.182899    11.00000    0.06436    0.06756 =
         0.04255    0.01476    0.02747    0.02660
AFIX  43
H26   2    0.798768    0.281221    1.216361    11.00000   -1.20000
AFIX   0
C27   1    0.873858    0.234703    1.109861    11.00000    0.04159    0.05158 =
         0.03589    0.01452    0.01014    0.01102
C28   1    1.161376    0.185651    0.560930    11.00000    0.03481    0.02979 =
         0.03119    0.01334    0.01278    0.01322
C29   1    1.072508    0.128286    0.485573    11.00000    0.04404    0.05850 =
         0.03426    0.01225    0.01241    0.00049
AFIX  43
H29   2    0.990607    0.087466    0.487862    11.00000   -1.20000
AFIX   0
C30   1    1.104146    0.130978    0.406832    11.00000    0.06681    0.07826 =
         0.02894    0.01086    0.01045    0.00462
AFIX  43
H30   2    1.044380    0.091206    0.356465    11.00000   -1.20000
AFIX   0
C31   1    1.223366    0.192060    0.402513    11.00000    0.08331    0.06259 =
         0.03984    0.02331    0.03462    0.02233
AFIX  43
H31   2    1.243832    0.194687    0.349425    11.00000   -1.20000
AFIX   0
C32   1    1.311934    0.249120    0.477119    11.00000    0.06778    0.04420 =
         0.05742    0.01874    0.03534    0.00445
AFIX  43
H32   2    1.393649    0.289954    0.474597    11.00000   -1.20000
AFIX   0
C33   1    1.280852    0.246514    0.556176    11.00000    0.04400    0.04076 =
         0.03878    0.00980    0.01413    0.00176
AFIX  43
H33   2    1.341121    0.286164    0.606415    11.00000   -1.20000
AFIX   0
C34   1    0.812310    0.420177    0.702698    11.00000    0.03863    0.03623 =
         0.03673    0.01491    0.01146    0.01553
C35   1    0.672546    0.394639    0.658933    11.00000    0.04004    0.04424 =
         0.06540    0.02084    0.00155    0.01199
AFIX  43
H35   2    0.616610    0.336470    0.657291    11.00000   -1.20000
AFIX   0
C36   1    0.615389    0.455532    0.617419    11.00000    0.05667    0.06829 =
         0.07684    0.02529   -0.00442    0.03246
AFIX  43
H36   2    0.520904    0.438596    0.588805    11.00000   -1.20000
AFIX   0
C37   1    0.698266    0.540597    0.618628    11.00000    0.07884    0.06806 =
         0.07765    0.03895    0.01797    0.04578
AFIX  43
H37   2    0.660030    0.581515    0.590967    11.00000   -1.20000
AFIX   0
C38   1    0.837226    0.565241    0.660546    11.00000    0.07005    0.04374 =
         0.09386    0.03728    0.02879    0.02289
AFIX  43
H38   2    0.893197    0.622975    0.661129    11.00000   -1.20000
AFIX   0
C39   1    0.895507    0.505048    0.702175    11.00000    0.04270    0.03644 =
         0.06101    0.01802    0.01054    0.01045
AFIX  43
H39   2    0.990553    0.521888    0.729699    11.00000   -1.20000
AFIX   0
C40   1    0.891840    0.337884    0.508953    11.00000    0.03391    0.03196 =
         0.03710    0.01637    0.00774    0.00590
C41   1    0.795275    0.351509    0.439234    11.00000    0.03539    0.03624 =
         0.02692    0.01437    0.00377    0.01031
C42   1    0.674977    0.280604    0.397913    11.00000    0.03496    0.03487 =
         0.03149    0.00943    0.00849    0.00747
C43   1    0.580072    0.299450    0.333846    11.00000    0.02982    0.05371 =
         0.03441    0.00515   -0.00164    0.00252
AFIX  43
H43   2    0.498213    0.253718    0.305046    11.00000   -1.20000
AFIX   0
C44   1    0.605778    0.384432    0.312744    11.00000    0.04423    0.06028 =
         0.03160    0.01901    0.00228    0.01974
AFIX  43
H44   2    0.540296    0.395313    0.270334    11.00000   -1.20000
AFIX   0
C45   1    0.725381    0.453309    0.352666    11.00000    0.04896    0.04548 =
         0.04198    0.02534    0.00114    0.01063
AFIX  43
H45   2    0.742242    0.510116    0.337193    11.00000   -1.20000
AFIX   0
C46   1    0.820683    0.436815    0.416456    11.00000    0.04042    0.04283 =
         0.04289    0.02169   -0.00695   -0.00435
AFIX  43
H46   2    0.902438    0.483021    0.444410    11.00000   -1.20000
AFIX   0
C47   1    0.893017    0.326597    1.084267    11.00000    0.08545    0.04593 =
         0.05919    0.01634    0.03343    0.01917
AFIX 137
H47A  2    0.989813    0.360782    1.104970    11.00000   -1.20000
H47B  2    0.831949    0.364839    1.108841    11.00000   -1.20000
H47C  2    0.869503    0.312753    1.022673    11.00000   -1.20000
AFIX   0
C48   1    0.647623    0.188037    0.422150    11.00000    0.06043    0.03743 =
         0.06403    0.01901    0.00768    0.00054
AFIX 137
H48A  2    0.613908    0.198131    0.474890    11.00000   -1.20000
H48B  2    0.733961    0.165597    0.429738    11.00000   -1.20000
H48C  2    0.577578    0.141423    0.377260    11.00000   -1.20000
HKLF 4
REM  _TransRh2Phen4oPhCNp10Toluene
REM R1 =  0.0368 for   7966 Fo > 4sig(Fo)  and  0.0541 for all  10137 data
REM    547 parameters refined using      0 restraints
END
WGHT      0.0257      1.5454
REM Highest difference peak  0.619,  deepest hole -0.513,  1-sigma level  0.076
Q1    1   0.9818  0.2740  0.7342  11.00000  0.05    0.62
Q2    1   0.9791  0.1940  0.8496  11.00000  0.05    0.56
Q3    1   1.0515  0.1592  0.8085  11.00000  0.05    0.50
Q4    1   0.9467  0.3189  0.6810  11.00000  0.05    0.43
Q5    1   1.0314  0.2255  0.6849  11.00000  0.05    0.43
Q6    1   1.0247  0.2162  0.7522  11.00000  0.05    0.41
Q7    1   0.9402  0.2413  0.7952  11.00000  0.05    0.39
Q8    1   0.9764  0.2603  0.8011  11.00000  0.05    0.38
Q9    1   1.1777 -0.0028  0.6037  11.00000  0.05    0.38
Q10   1   1.0269  0.2854  0.6378  11.00000  0.05    0.35
Q11   1   1.2221  0.2988  0.8931  11.00000  0.05    0.33
Q12   1   1.3456  0.4976  0.9303  11.00000  0.05    0.33
Q13   1   1.1191  0.1608  0.6645  11.00000  0.05    0.32
Q14   1   1.0746  0.2509  0.8519  11.00000  0.05    0.31
Q15   1   0.9740  0.3380  0.6944  11.00000  0.05    0.31
Q16   1   1.3157  0.0250  0.6948  11.00000  0.05    0.31
Q17   1   0.8129  0.3809  0.4072  11.00000  0.05    0.31
Q18   1   1.1198  0.1588  0.7819  11.00000  0.05    0.31
Q19   1   0.8362  0.4652  0.7202  11.00000  0.05    0.30
Q20   1   0.8906  0.3088  0.8182  11.00000  0.05    0.30
;
