# Supplementary material for: Crystal structure of tetra­kis­(μ-N-phenyl­acetamidato)-κ4 N:O;κ4 O:N-bis­[(2-methyl­benzo­nitrile-κN)rhodium(II)](Rh—Rh)
Source: Acta Crystallogr Sect E Struct Rep Online. 2014 Aug 20;70(Pt 9):m333–4. doi: 10.1107/S1600536814017930 (PMC4186189; doi:10.1107/S1600536814017930)
Supplement: Supplementary file 2 [file e-70-0m333-Isup2.hkl]

# 
# h,k,l, Fc-squared, Fo-squared, sigma(Fo-squared) and status flag 
# 
data_I
_shelx_title ' _TransRh2Phen4oPhCNp10Toluene' 
_shelx_refln_list_code          4 
_shelx_F_calc_maximum      303.02 
_exptl_crystal_F_000       996.00 
_reflns_d_resolution_high  0.7700 
 
loop_ 
 _symmetry_equiv_pos_as_xyz 
 'x, y, z' 
 '-x, -y, -z' 
 
_cell_length_a     9.7912 
_cell_length_b    14.7873 
_cell_length_c    16.3592 
_cell_angle_alpha 103.837 
_cell_angle_beta   99.173 
_cell_angle_gamma  99.772 
 
_shelx_F_squared_multiplier     1.000 
 
loop_ 
 _refln_index_h 
 _refln_index_k 
 _refln_index_l 
 _refln_F_squared_calc 
 _refln_F_squared_meas 
 _refln_F_squared_sigma 
 _refln_observed_status 
   2   0   0      533.24      531.68     15.77 o 
   3   0   0     4023.15     3864.23     35.26 o 
   4   0   0     3538.17     3271.50     36.20 o 
   5   0   0    14273.76    14418.06    157.20 o 
   6   0   0     9929.58    10276.29    129.09 o 
   7   0   0     7139.40     7021.79    149.08 o 
   8   0   0     5009.90     4840.09    196.79 o 
   9   0   0     2421.08     2424.16     75.97 o 
  10   0   0     2238.33     2445.29     92.75 o 
  11   0   0     1706.95     1603.83     79.30 o 
  12   0   0      834.59      789.77     57.91 o 
 -12   1   0       74.93       75.91     34.36 o 
 -11   1   0      224.36      309.19     96.75 o 
 -10   1   0        5.02      -32.52     40.22 o 
  -9   1   0      505.04      473.13     34.66 o 
  -8   1   0      931.39      945.27     28.97 o 
  -7   1   0      298.30      289.06     21.55 o 
  -6   1   0        7.99       55.57     10.34 o 
  -5   1   0     1974.20     2097.37     30.26 o 
  -4   1   0     1225.81     1179.06     19.36 o 
  -3   1   0     1828.76     1891.05     21.39 o 
  -2   1   0      230.36      231.99      7.34 o 
   2   1   0     4146.88     4140.25     54.53 o 
   3   1   0      803.54      871.22     19.86 o 
   4   1   0      100.59       87.65     12.28 o 
   5   1   0      520.88      522.08     17.22 o 
   6   1   0        5.73       -4.20     17.41 o 
   7   1   0      122.79      136.42     38.07 o 
   8   1   0      250.27      298.46     30.22 o 
   9   1   0      226.28      247.95     77.13 o 
  10   1   0      151.03      143.99     42.03 o 
  11   1   0      105.34      127.32     59.40 o 
  12   1   0       35.81      -37.00     43.13 o 
 -12   2   0      515.80      558.70    119.56 o 
 -11   2   0      145.51       96.65     30.11 o 
 -10   2   0      521.70      536.73     38.46 o 
  -9   2   0     1757.05     1887.60    109.14 o 
  -8   2   0     1474.63     1422.43     53.72 o 
  -7   2   0     6598.69     6523.34     92.61 o 
  -6   2   0    11789.28    11897.96    211.22 o 
  -5   2   0     4800.71     4686.14     56.43 o 
  -4   2   0     5642.36     5802.34    100.65 o 
  -3   2   0     2852.61     2684.23     27.75 o 
  -2   2   0    12819.57    13266.93    218.39 o 
  -1   2   0    25574.92    26905.21    414.46 o 
   1   2   0    33558.01    32649.76   1110.57 o 
   2   2   0    47187.53    47714.87    441.34 o 
   3   2   0    26968.61    27420.01    234.17 o 
   4   2   0    17895.37    18007.79    412.94 o 
   5   2   0     6929.65     6757.86    114.06 o 
   6   2   0     5754.62     5601.39    332.10 o 
   7   2   0     4935.46     4891.77    135.70 o 
   8   2   0     3766.75     4059.49    135.59 o 
   9   2   0     3200.77     3065.09     96.66 o 
  10   2   0     3953.60     3960.14    125.14 o 
  11   2   0     1532.93     1576.51     77.37 o 
 -12   3   0      110.74       32.85     47.54 o 
 -11   3   0      397.08      351.00     36.53 o 
 -10   3   0       45.11       59.70     17.58 o 
  -9   3   0       23.06       43.94     14.92 o 
  -8   3   0      210.37      236.29     19.22 o 
  -7   3   0      587.46      589.77     24.76 o 
  -6   3   0     2569.13     2683.07     76.58 o 
  -5   3   0     1269.86     1306.83     22.28 o 
  -4   3   0       43.04      124.29     16.93 o 
  -3   3   0        3.44       23.31      9.77 o 
  -2   3   0        0.40       10.36     10.84 o 
  -1   3   0    15362.18    16156.99    219.45 o 
   0   3   0        0.61        4.01      9.52 o 
   1   3   0      381.96      366.50     10.11 o 
   2   3   0     2607.82     2793.91     25.37 o 
   3   3   0      270.96      259.16      8.74 o 
   4   3   0      189.96      183.76      7.76 o 
   5   3   0        1.02        9.41      7.42 o 
   6   3   0        8.61      -10.63     17.57 o 
   7   3   0       64.69       91.01     23.73 o 
   8   3   0       14.27       15.95     48.53 o 
   9   3   0      164.65      242.82     34.69 o 
  10   3   0       13.47        6.30     28.06 o 
  11   3   0       59.81       30.61     41.29 o 
 -12   4   0       14.94       40.50     47.85 o 
 -11   4   0      107.55      103.99     60.84 o 
 -10   4   0       65.35       42.95     18.11 o 
  -9   4   0       78.83       86.92     35.81 o 
  -8   4   0      540.95      523.20     30.23 o 
  -7   4   0     1731.84     1817.19     53.84 o 
  -6   4   0     1962.84     1890.20     62.81 o 
  -5   4   0     1950.27     2008.36     37.46 o 
  -4   4   0     4431.74     4357.18     61.79 o 
  -3   4   0     2495.99     2396.46     44.48 o 
  -2   4   0     3500.63     3615.47    137.16 o 
  -1   4   0        6.10       13.60      5.74 o 
   0   4   0      923.94      875.25     14.25 o 
   1   4   0       39.06       73.18     17.17 o 
   2   4   0    24208.97    25349.33    284.68 o 
   3   4   0    30530.37    31653.61    535.62 o 
   4   4   0    11953.39    11096.09    189.37 o 
   5   4   0     2760.48     2595.62     59.27 o 
   6   4   0     2425.87     2582.08     66.97 o 
   7   4   0     2512.46     2590.86     76.77 o 
   8   4   0     2320.87     2421.76     84.83 o 
   9   4   0     3348.58     3501.82    113.70 o 
  10   4   0     2844.57     2971.01    111.04 o 
  11   4   0     1060.04     1110.22     73.79 o 
 -12   5   0        3.81       35.73     46.97 o 
 -11   5   0       27.94       55.00     27.30 o 
 -10   5   0        5.86        4.41     28.37 o 
  -9   5   0       51.66       47.21     23.04 o 
  -8   5   0       44.31       47.88     28.05 o 
  -7   5   0      113.03      137.85     21.93 o 
  -6   5   0     1117.67     1136.16     37.51 o 
  -5   5   0     3084.88     3175.36     73.65 o 
  -4   5   0      835.71      988.69     50.63 o 
  -3   5   0      137.96      173.13     16.29 o 
  -2   5   0      268.29      276.83     19.18 o 
  -1   5   0      352.27      347.87     11.39 o 
   0   5   0      182.65      238.76     28.97 o 
   1   5   0        0.58       -0.28     10.10 o 
   2   5   0       64.90       45.99     13.33 o 
   3   5   0      304.73      342.49     35.77 o 
   4   5   0       63.85       72.60     10.35 o 
   5   5   0      468.53      509.36     57.58 o 
   6   5   0      329.41      357.34     30.44 o 
   7   5   0        1.00      -22.00     23.64 o 
   8   5   0       14.07        4.91     24.73 o 
   9   5   0        4.91       38.18     30.14 o 
  10   5   0       88.86      107.74     55.52 o 
  11   5   0      143.85      259.09    176.50 o 
 -12   6   0       11.73      -24.49     46.36 o 
 -11   6   0        8.85       70.35     26.99 o 
 -10   6   0       40.80       77.63     24.98 o 
  -9   6   0      115.42      119.37     21.39 o 
  -8   6   0        2.78       -5.33     12.35 o 
  -7   6   0       47.61      113.20     32.04 o 
  -6   6   0       86.06      151.47     26.13 o 
  -5   6   0      280.99      290.52     21.23 o 
  -4   6   0     1222.51     1146.98     77.44 o 
  -3   6   0     3244.91     3352.86     60.26 o 
  -2   6   0       41.22       58.45      4.83 o 
  -1   6   0     1089.39     1236.13     29.49 o 
   0   6   0      367.15      337.98     12.95 o 
   1   6   0      227.48      291.91     13.39 o 
   2   6   0     1144.80      995.49     23.11 o 
   3   6   0      549.09      531.44     14.43 o 
   4   6   0     1808.84     1787.83     48.15 o 
   5   6   0     3196.12     3251.72     92.77 o 
   6   6   0     2700.73     2613.94     74.47 o 
   7   6   0     1590.25     1771.14     67.24 o 
   8   6   0     1351.70     1279.47     61.57 o 
   9   6   0      306.82      319.97     41.23 o 
  10   6   0      767.81      795.23     61.18 o 
 -12   7   0      121.37      139.92     59.83 o 
 -11   7   0      265.50      298.97     37.92 o 
 -10   7   0      667.96      680.20     44.72 o 
  -9   7   0       76.21       83.92     24.83 o 
  -8   7   0      276.39      245.07     27.68 o 
  -7   7   0       11.30       32.52     29.54 o 
  -6   7   0      569.78      552.99     30.43 o 
  -5   7   0      182.50      212.55     22.29 o 
  -4   7   0        1.49       -3.21     21.80 o 
  -3   7   0     1318.11     1535.43     39.23 o 
  -2   7   0       15.34       29.35      8.57 o 
  -1   7   0       61.79       46.38     10.71 o 
   0   7   0       15.57       17.32     12.68 o 
   1   7   0        4.92       14.78     10.23 o 
   2   7   0      409.48      401.17     20.98 o 
   3   7   0      281.31      290.06     13.36 o 
   4   7   0       81.12       76.22     21.56 o 
   5   7   0       89.32       78.25     24.10 o 
   6   7   0       37.18       64.42     25.54 o 
   7   7   0       43.66       46.71     27.87 o 
   8   7   0      211.62      249.01     76.10 o 
   9   7   0        1.13       26.67     30.16 o 
  10   7   0        3.57       62.32     35.94 o 
 -12   8   0      202.71      187.51     41.45 o 
 -11   8   0      360.22      366.70     42.01 o 
 -10   8   0      241.65      275.27     35.79 o 
  -9   8   0      119.63      170.94     28.70 o 
  -8   8   0      301.16      343.26     62.87 o 
  -7   8   0      940.20      971.80     44.84 o 
  -6   8   0      302.73      428.83     59.48 o 
  -5   8   0     1086.76      939.54     47.70 o 
  -4   8   0     1596.43     1668.38     46.56 o 
  -3   8   0      745.81      787.17     35.47 o 
  -2   8   0      330.80      356.30     12.62 o 
  -1   8   0      117.34      100.96      9.76 o 
   0   8   0      692.10      725.36     34.07 o 
   1   8   0       22.61       44.16     19.50 o 
   2   8   0      104.60      106.18     12.69 o 
   3   8   0      142.73      160.86     27.65 o 
   4   8   0      310.89      263.52     28.94 o 
   5   8   0       29.07       33.34     23.06 o 
   6   8   0      210.56      277.35     32.88 o 
   7   8   0      291.15      247.00     35.33 o 
   8   8   0       99.60       89.05     35.60 o 
   9   8   0      209.36      319.21     73.76 o 
 -12   9   0      796.65      756.85     93.82 o 
 -11   9   0      651.65      608.65     52.86 o 
 -10   9   0      601.15      560.78     44.82 o 
  -9   9   0      966.47      965.01    173.00 o 
  -8   9   0      909.93      844.14     46.78 o 
  -7   9   0     1042.51      997.31     47.06 o 
  -6   9   0      380.60      359.51     31.82 o 
  -5   9   0      313.77      278.48     25.27 o 
  -4   9   0      320.18      286.89     26.36 o 
  -3   9   0      771.69      750.17     34.27 o 
  -2   9   0     1451.59     1487.38     43.68 o 
  -1   9   0        3.75       22.55     12.52 o 
   0   9   0      174.77      228.23     38.71 o 
   1   9   0        1.25      -12.17     16.92 o 
   2   9   0       10.18       24.67     19.92 o 
   3   9   0      368.64      350.60     27.21 o 
   4   9   0      133.79      124.91     24.21 o 
   5   9   0        4.98       -2.19     21.88 o 
   6   9   0       28.22       73.47     27.81 o 
   7   9   0        0.30       21.74     69.13 o 
   8   9   0        6.75      -12.16     29.77 o 
   9   9   0        3.13       12.10     31.81 o 
 -11  10   0      347.96      465.21     48.07 o 
 -10  10   0      580.94      600.71     50.37 o 
  -9  10   0     1417.20     1471.12     92.48 o 
  -8  10   0      445.85      602.48     45.45 o 
  -7  10   0      495.29      438.04     36.38 o 
  -6  10   0     1140.45     1104.52     59.22 o 
  -5  10   0      625.06      595.26     36.25 o 
  -4  10   0     1866.38     1902.26    110.66 o 
  -3  10   0     1714.79     1771.43     55.77 o 
  -2  10   0      801.77      694.40     31.22 o 
  -1  10   0     1112.06     1146.85     42.22 o 
   0  10   0      170.77      168.77     14.41 o 
   1  10   0      932.71      942.34     26.11 o 
   2  10   0     1118.24     1045.84     43.41 o 
   3  10   0      169.21      179.45     31.62 o 
   4  10   0       26.69       42.73     33.39 o 
   5  10   0      416.00      441.66     37.87 o 
   6  10   0      112.87       86.27     35.03 o 
   7  10   0       22.38       19.99     46.82 o 
   8  10   0        3.82       95.07     57.54 o 
 -11  11   0      778.68      871.52     63.71 o 
 -10  11   0      880.09      812.85     57.26 o 
  -9  11   0      900.33     1076.12    104.88 o 
  -8  11   0     1449.18     1505.57    153.45 o 
  -7  11   0     2063.89     2171.39    154.09 o 
  -6  11   0     2281.29     2485.25    155.09 o 
  -5  11   0     1167.67     1148.19     52.85 o 
  -4  11   0      329.08      297.62     30.38 o 
  -3  11   0     1474.81     1458.20     94.39 o 
  -2  11   0     4679.96     4399.20    255.30 o 
  -1  11   0     1082.51     1068.45     35.69 o 
   0  11   0      653.56      606.20     37.77 o 
   1  11   0        2.51      -12.55     15.62 o 
   2  11   0      656.16      643.60     31.78 o 
   3  11   0       93.51      136.75     30.94 o 
   4  11   0      277.88      264.92     40.48 o 
   5  11   0      244.31      296.27     75.49 o 
   6  11   0      135.78      197.62     35.88 o 
   7  11   0       18.53       51.28     49.53 o 
   8  11   0       29.67       19.40     34.70 o 
 -11  12   0      316.89      313.32     47.30 o 
 -10  12   0      256.14      283.74     41.61 o 
  -9  12   0      497.74      550.12     52.09 o 
  -8  12   0      671.04      754.03     53.12 o 
  -7  12   0     1738.26     1902.65     77.90 o 
  -6  12   0     1358.14     1375.19     74.09 o 
  -5  12   0     1981.74     1914.65     73.01 o 
  -4  12   0     1192.36     1203.75     54.78 o 
  -3  12   0      518.52      621.05     41.27 o 
  -2  12   0      696.73      683.19     41.26 o 
  -1  12   0     1293.98     1207.19     34.44 o 
   0  12   0     2207.99     2211.22     49.71 o 
   1  12   0      857.07      867.95     35.05 o 
   2  12   0     1369.66     1443.46     43.32 o 
   3  12   0     1415.00     1430.06     52.21 o 
   4  12   0      742.87      713.82     51.98 o 
   5  12   0     1022.88      912.95     56.12 o 
   6  12   0      303.79      268.63     79.01 o 
   7  12   0      144.37      116.06     38.31 o 
 -10  13   0      457.70      473.64     84.61 o 
  -9  13   0     1692.60     1874.68     93.22 o 
  -8  13   0     1601.91     1684.81     79.51 o 
  -7  13   0     1593.33     1661.11     75.20 o 
  -6  13   0     2304.11     2514.26    204.23 o 
  -5  13   0     2198.22     2146.80     84.76 o 
  -4  13   0     1205.76     1205.08     59.84 o 
  -3  13   0      679.89      618.09     44.20 o 
  -2  13   0     1178.54     1202.70     56.97 o 
  -1  13   0     1196.54     1072.04     42.91 o 
   0  13   0     1163.12     1153.40     55.20 o 
   1  13   0     1230.08     1180.19     37.25 o 
   2  13   0      442.95      432.28     25.03 o 
   3  13   0        9.58        1.21     49.97 o 
   4  13   0      103.72      136.98     77.04 o 
   5  13   0      177.61      159.47     46.03 o 
   6  13   0      114.86      175.14     70.37 o 
 -10  14   0      327.84      474.23    194.87 o 
  -9  14   0      439.55      440.71     52.92 o 
  -8  14   0      282.68      336.91     46.60 o 
  -7  14   0     1243.73     1154.47     93.55 o 
  -6  14   0     1079.30     1260.97     70.61 o 
  -5  14   0     1145.76     1259.98     94.41 o 
  -4  14   0     1215.54     1261.28    153.34 o 
  -3  14   0      212.63      247.58     35.46 o 
  -2  14   0     1288.11     1296.13     59.37 o 
  -1  14   0     2246.52     2349.75     77.96 o 
   0  14   0     1057.04      951.18     48.93 o 
   1  14   0     1629.21     1598.08     99.96 o 
   2  14   0     1651.97     1652.57    112.01 o 
   3  14   0     1832.22     1924.25     81.02 o 
   4  14   0     1199.77     1219.25     65.45 o 
   5  14   0      572.13      606.18    129.07 o 
   6  14   0      295.92      290.27     94.01 o 
  -9  15   0      643.54      479.81     58.56 o 
  -8  15   0      985.04     1120.67     74.13 o 
  -7  15   0      916.21      865.57     66.87 o 
  -6  15   0     1263.05     1419.12     75.22 o 
  -5  15   0     1487.66     1568.60    103.11 o 
  -4  15   0     1821.94     1882.42    106.19 o 
  -3  15   0     1925.56     2142.31     91.75 o 
  -2  15   0      633.73      568.24     46.15 o 
  -1  15   0      281.56      354.20     36.17 o 
   0  15   0      742.49      699.00     43.01 o 
   1  15   0     1419.51     1452.73    104.10 o 
   2  15   0     1225.48     1235.66     62.27 o 
   3  15   0     1262.55     1185.47     63.54 o 
   4  15   0      366.94      357.88     69.72 o 
   5  15   0       39.92       18.62     54.04 o 
  -8  16   0      146.22      185.63     81.29 o 
  -7  16   0      116.38      100.36     40.21 o 
  -6  16   0      257.36      334.35     48.05 o 
  -5  16   0      633.69      688.13     59.30 o 
  -4  16   0     1430.91     1499.04     80.80 o 
  -3  16   0     1902.98     2039.96    157.87 o 
  -2  16   0     1106.52     1228.51    188.99 o 
  -1  16   0      293.89      358.52     42.89 o 
   0  16   0      218.18      197.36     37.26 o 
   1  16   0      952.97      966.50     58.09 o 
   2  16   0     1776.78     1543.15    116.60 o 
   3  16   0     1001.57      839.85     79.80 o 
  -7  17   0      201.37      170.17     45.58 o 
  -6  17   0      531.74      735.63    130.25 o 
  -5  17   0      935.50     1037.04     73.58 o 
  -4  17   0      788.04     1001.95     68.71 o 
  -3  17   0     1690.08     1766.92     93.54 o 
  -2  17   0     1018.57     1044.98     64.71 o 
  -1  17   0      185.70      208.72     42.20 o 
   0  17   0      414.90      382.75     40.07 o 
   1  17   0     1115.76     1262.04    109.12 o 
   2  17   0     1182.57      936.29     99.81 o 
  -5  18   0      182.27      119.54     44.29 o 
  -4  18   0      276.26      381.60    158.48 o 
  -3  18   0      288.54      303.76     47.83 o 
  -2  18   0      260.70      258.12     82.55 o 
  -1  18   0      318.94      303.33     49.01 o 
   0  18   0      367.07      403.35     75.36 o 
  -1 -18   1      165.73       86.69     55.50 o 
   0 -18   1      176.07      214.62     65.04 o 
   1 -18   1      189.98      178.01     38.14 o 
   2 -18   1      221.76      326.32     60.29 o 
   3 -18   1      446.20      538.52     55.41 o 
   4 -18   1      484.40      458.79     54.90 o 
   5 -18   1      245.72      291.30     49.80 o 
   6 -18   1       74.10      140.22     57.34 o 
  -2 -17   1      712.69      717.95     83.89 o 
  -1 -17   1      715.66      785.70     86.60 o 
   0 -17   1      146.74      153.47     70.61 o 
   1 -17   1       49.91       89.64     35.02 o 
   2 -17   1      268.31      186.10     38.76 o 
   3 -17   1      408.52      525.67    115.27 o 
   4 -17   1      254.08      329.23     69.13 o 
   5 -17   1      153.09      263.00     48.79 o 
   6 -17   1      115.57      128.11     44.71 o 
   7 -17   1      105.23      135.09     56.77 o 
  -4 -16   1      300.27      248.89     47.72 o 
  -3 -16   1      954.37      920.62     59.09 o 
  -2 -16   1     1228.64     1262.62     63.47 o 
  -1 -16   1      960.89      965.55    154.23 o 
   0 -16   1      535.49      479.92     84.09 o 
   1 -16   1      297.53      442.55     96.83 o 
   2 -16   1     1470.12     1347.19     76.85 o 
   3 -16   1     1071.65     1000.59     78.55 o 
   4 -16   1      813.72     1016.60     64.66 o 
   5 -16   1     1212.94     1379.45     75.25 o 
   6 -16   1      712.52      723.91     70.75 o 
   7 -16   1      668.09      622.01     59.60 o 
   8 -16   1      130.62      103.23     49.62 o 
  -5 -15   1      424.32      435.09     54.07 o 
  -4 -15   1      852.40      874.99     60.26 o 
  -3 -15   1     1934.69     1930.33     82.87 o 
  -2 -15   1     3140.21     2922.81    128.05 o 
  -1 -15   1     1340.93     1336.99     66.11 o 
   0 -15   1      710.35      709.51     48.17 o 
   1 -15   1      910.87     1036.25    154.52 o 
   2 -15   1      914.30      913.47     53.75 o 
   3 -15   1     1666.00     1621.56     72.84 o 
   4 -15   1     1150.55     1045.92     61.94 o 
   5 -15   1      799.52      807.07     63.20 o 
   6 -15   1     1050.62     1071.10    102.50 o 
   7 -15   1      398.70      370.13     49.96 o 
   8 -15   1      300.30      313.64     71.64 o 
   9 -15   1      228.15      244.63     53.43 o 
  -6 -14   1      120.93       92.69     40.96 o 
  -5 -14   1      167.83      137.75     61.91 o 
  -4 -14   1      896.69      805.80     59.32 o 
  -3 -14   1     1144.10     1088.40     57.05 o 
  -2 -14   1      761.54      720.64     44.84 o 
  -1 -14   1     1598.08     1545.60     45.75 o 
   0 -14   1     2142.03     2185.17     54.96 o 
   1 -14   1     1732.72     1586.80    108.64 o 
   2 -14   1      500.09      563.52     42.23 o 
   3 -14   1      452.27      526.57     74.33 o 
   4 -14   1     1175.53     1201.24     62.72 o 
   5 -14   1     1576.18     1748.92    134.69 o 
   6 -14   1     1939.70     1895.17     87.64 o 
   7 -14   1     2645.28     2772.91    202.59 o 
   8 -14   1      983.27      974.30     67.22 o 
   9 -14   1      356.83      528.01     72.65 o 
  10 -14   1      241.59      216.59     95.92 o 
  -7 -13   1      558.66      616.56     61.06 o 
  -6 -13   1      657.23      672.43     55.30 o 
  -5 -13   1      991.79     1089.88     63.02 o 
  -4 -13   1     2162.48     2221.96     93.82 o 
  -3 -13   1     1578.30     1503.58     58.34 o 
  -2 -13   1      684.14      761.66     32.70 o 
  -1 -13   1     2960.57     3105.06     72.02 o 
   0 -13   1     5208.44     5069.97    128.05 o 
   1 -13   1     6761.51     6707.52    250.00 o 
   2 -13   1     3459.98     3633.59    102.03 o 
   3 -13   1     1320.05     1381.67     76.52 o 
   4 -13   1      486.70      519.00     42.00 o 
   5 -13   1     1484.41     1523.03     67.65 o 
   6 -13   1     2043.37     2103.93     85.56 o 
   7 -13   1      780.63      865.88     61.78 o 
   8 -13   1     1317.46     1442.63     81.47 o 
   9 -13   1      865.64      827.69     60.12 o 
  10 -13   1      282.15      396.15     60.64 o 
  -7 -12   1      182.40      198.02     40.85 o 
  -6 -12   1      186.69      147.77     50.87 o 
  -5 -12   1      340.76      411.17     44.35 o 
  -4 -12   1      147.30      164.03     30.43 o 
  -3 -12   1      238.01      275.87     19.73 o 
  -2 -12   1     1156.15     1247.09     38.46 o 
  -1 -12   1     1085.31     1047.58     32.33 o 
   0 -12   1     1391.87     1402.04     36.43 o 
   1 -12   1     2831.74     2931.66    125.42 o 
   2 -12   1     2090.29     2168.06     81.57 o 
   3 -12   1      220.62      215.04     29.69 o 
   4 -12   1      208.73      301.75     57.62 o 
   5 -12   1     1151.78     1215.81     55.88 o 
   6 -12   1     2215.76     2381.28     86.65 o 
   7 -12   1     3682.39     3693.85    199.71 o 
   8 -12   1     2296.55     2404.25     94.40 o 
   9 -12   1     1439.02     1468.74    127.58 o 
  10 -12   1      814.12      768.10     92.24 o 
  11 -12   1      504.89      553.24     83.47 o 
  -8 -11   1      204.81      257.27     53.23 o 
  -7 -11   1      714.56      642.35     51.46 o 
  -6 -11   1     1689.68     1748.96     78.07 o 
  -5 -11   1     1380.77     1477.47     65.41 o 
  -4 -11   1     1990.86     1925.17    106.46 o 
  -3 -11   1      688.57      679.53     27.27 o 
  -2 -11   1      400.45      369.23     22.79 o 
  -1 -11   1     5496.55     5616.97     91.58 o 
   0 -11   1     7404.72     7563.87    121.80 o 
   1 -11   1     4517.99     4599.89     94.08 o 
   2 -11   1     2451.13     2340.98    132.05 o 
   3 -11   1     1534.59     1537.81     54.30 o 
   4 -11   1      668.38      663.43     38.10 o 
   5 -11   1     1457.76     1485.46     70.09 o 
   6 -11   1     3478.83     3386.87    137.97 o 
   7 -11   1     2334.91     2413.85     85.51 o 
   8 -11   1     1350.40     1445.76     99.48 o 
   9 -11   1     1099.75     1215.58     65.38 o 
  10 -11   1      616.42      725.83     61.83 o 
  11 -11   1      759.74      620.26     79.32 o 
  -9 -10   1       19.56       49.72     35.97 o 
  -8 -10   1        9.14      -31.73     31.73 o 
  -7 -10   1       34.43        8.35     28.33 o 
  -6 -10   1       73.00      124.40     31.58 o 
  -5 -10   1      140.81      185.07     59.77 o 
  -4 -10   1      351.62      305.67     31.09 o 
  -3 -10   1       87.46       88.08     15.16 o 
  -2 -10   1        0.88       24.98     17.88 o 
  -1 -10   1      911.32      824.45     34.12 o 
   0 -10   1      651.57      637.46     24.38 o 
   1 -10   1     1672.67     1692.78     34.39 o 
   2 -10   1      345.61      381.70     28.76 o 
   3 -10   1     1484.71     1510.05     50.64 o 
   4 -10   1     1604.34     1560.69     62.22 o 
   5 -10   1      722.30      758.59     40.70 o 
   6 -10   1     1280.01     1280.58    126.86 o 
   7 -10   1     1646.25     1632.92     95.11 o 
   8 -10   1     2213.22     2303.24     80.12 o 
   9 -10   1     1517.40     1580.66     68.51 o 
  10 -10   1     1312.12     1503.79     78.88 o 
  11 -10   1     1351.62     1319.35     70.39 o 
  -9  -9   1       29.20        4.50     35.24 o 
  -8  -9   1      226.25      277.54     83.34 o 
  -7  -9   1      323.24      427.92     40.67 o 
  -6  -9   1      549.54      571.26     66.33 o 
  -5  -9   1      721.00      731.58     56.16 o 
  -4  -9   1      963.60      951.79     38.49 o 
  -3  -9   1      978.68      925.65     36.43 o 
  -2  -9   1      419.18      364.87     19.55 o 
  -1  -9   1     2510.70     2524.63     87.27 o 
   0  -9   1     1824.01     1793.81     34.47 o 
   1  -9   1     1599.54     1627.53     43.05 o 
   2  -9   1     1678.74     1599.96     36.07 o 
   3  -9   1     4729.09     5018.77    102.98 o 
   4  -9   1     2011.23     2028.76    210.33 o 
   5  -9   1     1891.98     1797.93     52.45 o 
   6  -9   1     2163.77     2155.03     64.43 o 
   7  -9   1      141.08      261.42     36.87 o 
   8  -9   1      663.08      677.49     42.72 o 
   9  -9   1     2087.99     2118.75    189.38 o 
  10  -9   1     1200.89     1371.18    186.69 o 
  11  -9   1      993.50     1095.05    192.86 o 
 -10  -8   1        0.32       48.77     35.84 o 
  -9  -8   1        3.35       36.27     31.53 o 
  -8  -8   1        1.33       32.28     28.89 o 
  -7  -8   1       43.36       16.76     39.34 o 
  -6  -8   1        4.90       79.03     25.74 o 
  -5  -8   1      499.68      499.48     34.76 o 
  -4  -8   1       21.54       13.23     10.45 o 
  -3  -8   1      324.22      281.94     15.77 o 
  -2  -8   1      151.46      193.95     18.16 o 
  -1  -8   1      982.62      961.63     31.98 o 
   0  -8   1      384.89      410.42     56.53 o 
   1  -8   1      581.28      537.19     14.66 o 
   2  -8   1      564.11      639.67     31.60 o 
   3  -8   1     2806.46     2821.12     71.07 o 
   4  -8   1     3479.70     3707.10     77.01 o 
   5  -8   1      574.27      633.14     31.37 o 
   6  -8   1      547.57      540.94    140.77 o 
   7  -8   1      413.60      380.98     69.48 o 
   8  -8   1       78.36       98.49     25.35 o 
   9  -8   1     1271.34     1334.05     56.27 o 
  10  -8   1     1489.23     1546.36    123.54 o 
  11  -8   1     1306.09     1233.95    166.11 o 
  12  -8   1      735.35      680.64     87.08 o 
 -10  -7   1      222.79      220.81     44.98 o 
  -9  -7   1       95.14       73.87     33.19 o 
  -8  -7   1        4.54      -15.44     45.44 o 
  -7  -7   1       10.00       20.30     25.51 o 
  -6  -7   1        0.87      -23.95     23.95 o 
  -5  -7   1      150.35      185.86     24.28 o 
  -4  -7   1      284.42      241.80     13.41 o 
  -3  -7   1      306.42      288.09     19.29 o 
  -2  -7   1        5.02       -5.77     10.65 o 
  -1  -7   1     1069.52     1031.63     26.68 o 
   0  -7   1       94.15      181.75     40.06 o 
   1  -7   1        2.26       42.04     24.57 o 
   2  -7   1     6884.51     7210.57    114.92 o 
   3  -7   1     1257.45     1310.94     36.53 o 
   4  -7   1        7.87      -20.10     20.10 o 
   5  -7   1     1718.91     1883.58    113.30 o 
   6  -7   1     1467.57     1579.65     46.79 o 
   7  -7   1     1807.18     1843.84     55.15 o 
   8  -7   1      674.40      777.49     96.94 o 
   9  -7   1      287.29      345.42     35.20 o 
  10  -7   1      494.92      546.76    192.88 o 
  11  -7   1      383.26      295.74     46.49 o 
  12  -7   1      221.77      297.50     66.52 o 
 -10  -6   1      113.53      107.57     36.72 o 
  -9  -6   1        2.27       -1.04     41.51 o 
  -8  -6   1       16.66       80.59     31.30 o 
  -7  -6   1       11.20       15.12     25.54 o 
  -6  -6   1      152.36      220.36     52.07 o 
  -5  -6   1       15.59       22.56      9.26 o 
  -4  -6   1      109.38      114.17     15.07 o 
  -3  -6   1      561.43      655.73     39.35 o 
  -2  -6   1        5.09       36.11      9.87 o 
  -1  -6   1      547.61      580.99     18.35 o 
   0  -6   1        8.63       -4.05      8.20 o 
   1  -6   1       75.04      115.62     15.84 o 
   2  -6   1      102.31      141.16     19.92 o 
   3  -6   1      765.03      741.87     25.45 o 
   4  -6   1     1155.13     1136.97     68.25 o 
   5  -6   1      976.39      929.70     46.02 o 
   6  -6   1     1098.70     1083.91     42.58 o 
   7  -6   1       68.81       58.30     16.38 o 
   8  -6   1        6.56        5.76     11.41 o 
   9  -6   1       65.41       71.33     16.63 o 
  10  -6   1      488.70      494.96     81.00 o 
  11  -6   1      385.54      315.45     34.66 o 
  12  -6   1      164.72       66.39     37.92 o 
 -11  -5   1      888.55      924.81     72.06 o 
 -10  -5   1      317.87      399.24    121.55 o 
  -9  -5   1      826.05      745.44     99.94 o 
  -8  -5   1     1094.89     1159.94     52.90 o 
  -7  -5   1       44.35       67.47     22.68 o 
  -6  -5   1      817.41      798.12     37.18 o 
  -5  -5   1     1022.33      956.99     63.73 o 
  -4  -5   1     1392.58     1355.90     50.57 o 
  -3  -5   1    12005.00    12816.86    150.86 o 
  -2  -5   1      281.26      267.77     17.58 o 
  -1  -5   1     3753.67     4085.20     42.57 o 
   0  -5   1       79.99      105.81      9.29 o 
   1  -5   1      880.65      919.94     18.10 o 
   2  -5   1        5.58       10.83      4.58 o 
   3  -5   1      769.78      816.24     22.56 o 
   4  -5   1      107.88      113.04     26.12 o 
   5  -5   1        8.07       25.90      8.01 o 
   6  -5   1     1416.55     1325.25     45.04 o 
   7  -5   1      486.91      447.96     34.14 o 
   8  -5   1       80.46       87.40     14.78 o 
   9  -5   1      372.63      351.44     22.17 o 
  10  -5   1        8.94      -12.35     28.11 o 
  11  -5   1        6.37       -8.79     43.21 o 
  12  -5   1      126.80      161.08     55.15 o 
 -11  -4   1      153.31      171.84     47.94 o 
 -10  -4   1       35.55       47.68     30.52 o 
  -9  -4   1       11.73       51.91     39.47 o 
  -8  -4   1      255.81      259.90     31.23 o 
  -7  -4   1      131.80       90.32     59.22 o 
  -6  -4   1       28.31       33.71     29.08 o 
  -5  -4   1      121.15      134.16     12.67 o 
  -4  -4   1     1286.94     1346.45     27.91 o 
  -3  -4   1      319.83      346.61     11.75 o 
  -2  -4   1     3684.92     3691.85     37.75 o 
  -1  -4   1     1969.45     2149.28     24.64 o 
   0  -4   1       73.01       94.02     16.59 o 
   1  -4   1     1361.48     1411.63     19.22 o 
   2  -4   1     2628.90     2468.32     46.43 o 
   3  -4   1     4772.65     4701.74     63.62 o 
   4  -4   1       20.75       49.16     16.88 o 
   5  -4   1     1004.94     1054.31     34.14 o 
   6  -4   1       85.22      116.05     12.63 o 
   7  -4   1       94.41       91.27     16.26 o 
   8  -4   1       28.74       36.64     16.19 o 
   9  -4   1        7.71       28.19     16.01 o 
  10  -4   1      113.21      143.75     24.30 o 
  11  -4   1       66.70       18.95     23.23 o 
  12  -4   1       36.71       85.16     53.84 o 
 -11  -3   1     1347.78     1342.18     99.59 o 
 -10  -3   1     2651.27     2644.12    100.60 o 
  -9  -3   1     2350.56     2510.97     82.32 o 
  -8  -3   1     1691.38     1725.73     61.02 o 
  -7  -3   1     4083.00     4181.27     98.99 o 
  -6  -3   1     1431.63     1248.80     37.74 o 
  -5  -3   1     1919.09     1818.57     50.13 o 
  -4  -3   1     7557.54     7877.20    147.81 o 
  -3  -3   1    12056.26    12304.98    159.58 o 
  -2  -3   1     5411.83     5216.01     45.85 o 
  -1  -3   1     7529.60     7723.89     73.30 o 
   0  -3   1     8362.86     8686.81     62.29 o 
   1  -3   1     8280.41     8619.04     60.09 o 
   2  -3   1      786.56      739.94     25.61 o 
   3  -3   1      398.88      463.73     18.89 o 
   4  -3   1      226.44      206.86     28.12 o 
   5  -3   1       68.69       58.16     14.30 o 
   6  -3   1      898.87      872.75     23.60 o 
   7  -3   1      825.48      802.29     23.94 o 
   8  -3   1       60.04       65.05     16.31 o 
   9  -3   1      185.67      216.85     51.73 o 
  10  -3   1       63.54       87.90     47.56 o 
  11  -3   1       53.05       12.03     29.04 o 
  12  -3   1        0.13      100.38     53.05 o 
 -12  -2   1      141.28      147.94     91.48 o 
 -11  -2   1      112.64       92.86     35.13 o 
 -10  -2   1      231.34      266.28     39.06 o 
  -9  -2   1      118.80      246.32     31.28 o 
  -8  -2   1        0.18        3.02     20.89 o 
  -7  -2   1       12.17       26.16     26.10 o 
  -6  -2   1      202.20      197.94     12.38 o 
  -5  -2   1      141.19      159.62     30.46 o 
  -4  -2   1        9.29       12.78     15.12 o 
  -3  -2   1      745.08      714.03     19.86 o 
  -2  -2   1      428.64      471.25     10.45 o 
  -1  -2   1    24282.14    24871.43    182.75 o 
   1  -2   1    17265.59    17505.45     94.98 o 
   2  -2   1     4848.94     4939.18     59.87 o 
   3  -2   1     1585.81     1641.18     43.00 o 
   4  -2   1      153.85      148.70     10.05 o 
   5  -2   1      342.63      323.22     20.76 o 
   6  -2   1      396.39      319.39     14.90 o 
   7  -2   1      236.81      191.31     16.06 o 
   8  -2   1      293.92      251.64     27.08 o 
   9  -2   1       42.16       61.83     16.57 o 
  10  -2   1       94.38      125.66     32.80 o 
  11  -2   1      214.34      178.60     34.50 o 
  12  -2   1       67.25       67.28     51.61 o 
 -12  -1   1     1221.38     1412.41     77.65 o 
 -11  -1   1     2069.34     2018.77    198.66 o 
 -10  -1   1     2010.48     1918.68     85.38 o 
  -9  -1   1     2916.58     3012.72    131.47 o 
  -8  -1   1     5989.00     5861.31    218.25 o 
  -7  -1   1     7327.35     7533.06    139.19 o 
  -6  -1   1     8314.30     8325.66    193.00 o 
  -5  -1   1     8308.48     7720.38    163.59 o 
  -4  -1   1    11114.70    11236.30    128.53 o 
  -3  -1   1    10878.87    10909.73     90.31 o 
  -2  -1   1     4790.95     4963.03     49.92 o 
   2  -1   1     8963.83     9287.90     74.77 o 
   3  -1   1     4924.29     4860.90     44.52 o 
   4  -1   1     5820.24     5613.99     56.05 o 
   5  -1   1     8070.81     8341.12    140.36 o 
   6  -1   1     4849.20     5101.72     81.09 o 
   7  -1   1     1272.43     1126.28     76.81 o 
   8  -1   1     2595.16     2393.43    126.73 o 
   9  -1   1      571.74      639.00     40.56 o 
  10  -1   1       23.09        2.97     46.89 o 
  11  -1   1      219.12      286.29     38.42 o 
  12  -1   1      209.86      231.39     40.25 o 
 -12   0   1      271.79      334.86     48.58 o 
 -11   0   1      212.83      297.89     37.61 o 
 -10   0   1      208.29      211.63     31.99 o 
  -9   0   1      176.75      189.48     26.76 o 
  -8   0   1      385.53      344.83     29.88 o 
  -7   0   1      245.13      345.65     63.62 o 
  -6   0   1      777.96      862.62     49.37 o 
  -5   0   1      127.99      125.24     10.30 o 
  -4   0   1      328.07      409.97     16.27 o 
  -3   0   1      944.04      935.56     27.96 o 
  -2   0   1      669.90      675.45     18.73 o 
   2   0   1     7096.53     7282.14     92.78 o 
   3   0   1       83.38       73.25      7.34 o 
   4   0   1      112.27      126.15     13.07 o 
   5   0   1        2.43       -5.68      8.43 o 
   6   0   1       37.02       72.47     16.14 o 
   7   0   1      176.04      142.68     19.76 o 
   8   0   1     1100.06     1082.01     46.68 o 
   9   0   1      152.96      147.50     31.01 o 
  10   0   1      158.31      274.88     35.15 o 
  11   0   1       99.58      184.78     34.55 o 
  12   0   1       13.78      -18.88     32.58 o 
 -12   1   1      952.32      991.22     60.23 o 
 -11   1   1     1586.40     1534.66     70.59 o 
 -10   1   1     1809.11     1814.08     66.64 o 
  -9   1   1     2411.57     2482.38    138.65 o 
  -8   1   1     5042.11     5026.38     86.19 o 
  -7   1   1    11120.55    11222.78    156.10 o 
  -6   1   1    22525.24    23219.90    448.24 o 
  -5   1   1    22241.86    24047.44    266.36 o 
  -4   1   1     4739.97     4462.09     47.77 o 
  -3   1   1     6443.96     6096.41     52.94 o 
  -2   1   1       21.03       61.68     13.07 o 
   1   1   1    36197.99    37869.20    326.82 o 
   2   1   1    84610.77    85645.88   1017.66 o 
   3   1   1    20046.24    20200.19    211.05 o 
   4   1   1    19048.65    19600.96    173.29 o 
   5   1   1     5667.38     5531.38     57.36 o 
   6   1   1     2844.17     2612.32    126.63 o 
   7   1   1     4898.73     5130.41    112.83 o 
   8   1   1     3026.96     3205.09     86.81 o 
   9   1   1     2113.14     2099.79     93.64 o 
  10   1   1     2243.59     2331.08     87.50 o 
  11   1   1      888.43      727.07     66.66 o 
 -12   2   1      234.89      310.78     81.26 o 
 -11   2   1      281.42      286.00     39.57 o 
 -10   2   1      290.34      224.72     20.59 o 
  -9   2   1      298.91      372.56     24.16 o 
  -8   2   1      563.96      563.39     33.02 o 
  -7   2   1     1647.18     1687.15     46.88 o 
  -6   2   1     1213.39     1112.79     24.89 o 
  -5   2   1      679.62      690.47     33.03 o 
  -4   2   1       15.04       22.32      7.93 o 
  -3   2   1     1112.85     1103.98     23.14 o 
  -2   2   1      420.87      473.70     20.98 o 
  -1   2   1       30.41       35.98      3.38 o 
   0   2   1       14.10       14.39     10.03 o 
   1   2   1        1.68       25.27     10.94 o 
   2   2   1     1591.89     1545.52     36.89 o 
   3   2   1      866.82      881.02     26.55 o 
   4   2   1      115.77      129.06     26.43 o 
   5   2   1      328.85      297.53     23.14 o 
   6   2   1        7.66       18.75     17.77 o 
   7   2   1        1.81       14.49     20.53 o 
   8   2   1       54.28       62.97     24.51 o 
   9   2   1       34.77      -13.46     26.50 o 
  10   2   1      318.46      435.56     49.14 o 
  11   2   1       85.51       89.94     44.92 o 
 -12   3   1      239.55      354.58     79.12 o 
 -11   3   1      491.15      542.16     77.79 o 
 -10   3   1     1961.86     1971.01     50.35 o 
  -9   3   1     1199.95     1189.14     51.73 o 
  -8   3   1     2275.17     2319.35    101.45 o 
  -7   3   1     5467.80     5462.78    104.22 o 
  -6   3   1     6965.11     6697.27    193.07 o 
  -5   3   1    13150.98    13763.64    192.65 o 
  -4   3   1    13065.73    12964.01    123.67 o 
  -3   3   1    29482.76    30186.25    239.89 o 
  -2   3   1    51803.30    53960.53    625.21 o 
  -1   3   1    20040.53    20219.62    359.36 o 
   0   3   1      119.98      102.09     11.58 o 
   1   3   1    32647.82    34269.55    264.81 o 
   2   3   1    39684.49    41119.34    390.26 o 
   3   3   1    34791.32    36217.29    524.75 o 
   4   3   1    20040.79    20765.95    326.96 o 
   5   3   1     6118.41     6396.72    118.80 o 
   6   3   1     4384.46     4608.85    100.09 o 
   7   3   1     3901.63     4111.10    103.54 o 
   8   3   1     3296.40     3464.93    101.79 o 
   9   3   1     4118.55     4102.56    125.78 o 
  10   3   1     3222.03     3109.87    139.81 o 
  11   3   1     1232.60     1319.68     74.87 o 
 -12   4   1      213.82      292.69     58.65 o 
 -11   4   1       46.21       74.04     21.81 o 
 -10   4   1       97.17       89.94     17.94 o 
  -9   4   1      584.32      533.52     50.97 o 
  -8   4   1      533.22      520.22     22.61 o 
  -7   4   1     1291.10     1277.45     29.98 o 
  -6   4   1     1648.58     1678.49     42.65 o 
  -5   4   1      164.44      136.06     10.58 o 
  -4   4   1     1806.04     1831.22     56.64 o 
  -3   4   1     6836.78     7119.54     93.11 o 
  -2   4   1      207.99      159.08      6.34 o 
  -1   4   1        0.86        2.28     11.36 o 
   0   4   1       23.55       24.05     10.66 o 
   1   4   1     1480.63     1541.70     20.54 o 
   2   4   1      531.13      551.28     10.90 o 
   3   4   1     2435.28     2596.34     85.09 o 
   4   4   1       55.84       64.82     18.20 o 
   5   4   1      531.31      464.82     38.80 o 
   6   4   1      120.04      203.74     57.06 o 
   7   4   1       61.49       25.70     23.27 o 
   8   4   1       20.38      -33.55     33.55 o 
   9   4   1        9.49       18.87     29.72 o 
  10   4   1        2.72      -34.97     59.20 o 
  11   4   1        6.80       93.37     38.31 o 
 -12   5   1       55.39       69.50     37.18 o 
 -11   5   1      187.80      135.92     28.85 o 
 -10   5   1      393.24      397.97     27.67 o 
  -9   5   1      548.64      552.28     44.42 o 
  -8   5   1     1110.85      948.03     62.26 o 
  -7   5   1      563.19      503.70     26.88 o 
  -6   5   1      246.37      240.65     31.52 o 
  -5   5   1     4342.39     4232.11     78.25 o 
  -4   5   1     8141.47     8639.75    152.51 o 
  -3   5   1    27330.30    28896.13    408.83 o 
  -2   5   1    14360.08    14803.46    194.93 o 
  -1   5   1     1287.21     1214.01     17.83 o 
   0   5   1      954.36      789.44     24.19 o 
   1   5   1     7164.46     6903.49     70.07 o 
   2   5   1    20284.74    21169.89    208.57 o 
   3   5   1    12711.23    13282.70    212.05 o 
   4   5   1    13022.57    13376.31    234.38 o 
   5   5   1     7724.10     7638.43    216.06 o 
   6   5   1     1572.91     1640.42     56.25 o 
   7   5   1     1605.80     1652.77     62.86 o 
   8   5   1     3206.83     3194.60    102.60 o 
   9   5   1     3178.47     3214.84    114.53 o 
  10   5   1     1382.55     1478.13     87.80 o 
 -12   6   1       95.93      118.62     54.89 o 
 -11   6   1       48.89       73.41     27.72 o 
 -10   6   1        6.33      -16.70     25.31 o 
  -9   6   1      141.37      137.95     27.49 o 
  -8   6   1        2.91      -12.41     21.56 o 
  -7   6   1      533.77      442.18     45.96 o 
  -6   6   1      293.15      265.12     23.86 o 
  -5   6   1      186.21      183.92     20.04 o 
  -4   6   1     5906.62     6362.37    107.99 o 
  -3   6   1    10079.86    10838.84    165.78 o 
  -2   6   1     1210.11     1192.39     17.79 o 
  -1   6   1      199.04      156.22     14.08 o 
   0   6   1      532.91      608.61     16.66 o 
   1   6   1      938.30      998.39     29.34 o 
   2   6   1      107.95      178.98     10.84 o 
   3   6   1      336.74      318.08     11.08 o 
   4   6   1      593.24      585.60     30.40 o 
   5   6   1        7.74      -21.44     21.44 o 
   6   6   1       44.83       76.01     26.19 o 
   7   6   1      381.34      412.58    118.88 o 
   8   6   1       13.96      -29.03     29.03 o 
   9   6   1       16.75      -32.16     32.16 o 
  10   6   1       31.30        7.86     32.68 o 
 -12   7   1        0.87      -43.28     46.76 o 
 -11   7   1       14.23       17.58     38.05 o 
 -10   7   1       22.27       37.32     32.19 o 
  -9   7   1        6.86        4.62     21.23 o 
  -8   7   1        0.71        3.63     43.91 o 
  -7   7   1       57.88       85.08     48.44 o 
  -6   7   1      113.43      154.17     22.44 o 
  -5   7   1      474.48      447.47     26.22 o 
  -4   7   1      283.29      275.20     22.36 o 
  -3   7   1     1053.57      998.21     65.41 o 
  -2   7   1        6.08       27.16      9.36 o 
  -1   7   1      490.37      465.46     23.54 o 
   0   7   1     4156.05     4452.94     55.89 o 
   1   7   1     4229.94     4486.41     59.06 o 
   2   7   1      402.10      390.52     14.71 o 
   3   7   1      938.83      832.34     18.00 o 
   4   7   1     1402.98     1451.82     48.15 o 
   5   7   1     2040.00     2063.92     65.33 o 
   6   7   1     3859.89     3797.64    205.92 o 
   7   7   1     2670.40     2600.89     90.15 o 
   8   7   1      993.95     1005.85     60.88 o 
   9   7   1      649.97      669.85    136.13 o 
  10   7   1      355.67      385.07     56.66 o 
 -12   8   1      131.72      123.64     46.95 o 
 -11   8   1       88.20      119.56     64.91 o 
 -10   8   1       54.60      100.15     29.94 o 
  -9   8   1       30.29        1.16     23.20 o 
  -8   8   1        1.98      -23.53     23.53 o 
  -7   8   1      224.34      255.85     31.32 o 
  -6   8   1        0.43      -19.65     19.65 o 
  -5   8   1       98.47       73.32     20.77 o 
  -4   8   1       40.80       22.76     17.39 o 
  -3   8   1      331.39      373.40     48.13 o 
  -2   8   1      514.09      441.42     14.51 o 
  -1   8   1      392.06      456.36     16.54 o 
   0   8   1      177.74      149.77     13.22 o 
   1   8   1        3.62       26.51     12.55 o 
   2   8   1       51.68       59.64     11.63 o 
   3   8   1      437.50      402.24     26.00 o 
   4   8   1        1.08       13.26     21.22 o 
   5   8   1       73.16       81.46     33.52 o 
   6   8   1       60.57       42.31     31.64 o 
   7   8   1       97.36       70.21     30.83 o 
   8   8   1       13.37      -25.32     35.23 o 
   9   8   1        0.19       -2.24     31.59 o 
 -12   9   1       78.06       72.82     38.77 o 
 -11   9   1      219.01      293.72     84.87 o 
 -10   9   1      568.74      576.96     46.82 o 
  -9   9   1       67.97       54.41     37.50 o 
  -8   9   1       60.45      120.43     27.79 o 
  -7   9   1      108.42      103.74     25.42 o 
  -6   9   1      249.76      267.95     29.08 o 
  -5   9   1      146.25      190.55     25.32 o 
  -4   9   1     2099.21     2285.88     80.30 o 
  -3   9   1       80.72       77.18     38.84 o 
  -2   9   1       17.24       20.61      8.72 o 
  -1   9   1      209.45      237.83     33.32 o 
   0   9   1       10.22       29.50     12.08 o 
   1   9   1      104.43      131.29     13.75 o 
   2   9   1        0.97       -4.84     11.62 o 
   3   9   1      350.79      322.39     25.94 o 
   4   9   1      309.02      297.57     30.84 o 
   5   9   1      375.95      320.56     33.58 o 
   6   9   1      250.80      293.94     37.97 o 
   7   9   1      810.13      715.96     73.15 o 
   8   9   1      591.09      625.06     53.92 o 
   9   9   1      147.55      224.53     88.77 o 
 -11  10   1      104.27       86.06     44.17 o 
 -10  10   1      161.62      166.39     35.29 o 
  -9  10   1      381.81      417.12     93.93 o 
  -8  10   1     1522.07     1379.74     60.40 o 
  -7  10   1      498.74      442.20     51.89 o 
  -6  10   1      171.63      216.49     29.90 o 
  -5  10   1      259.33      323.61     31.38 o 
  -4  10   1        1.73       19.30     21.00 o 
  -3  10   1      315.30      315.50     39.32 o 
  -2  10   1      159.30      133.34     13.50 o 
  -1  10   1      159.67      195.50     15.77 o 
   0  10   1       91.55      117.09     13.68 o 
   1  10   1       41.99       60.48     13.96 o 
   2  10   1      194.31      212.92     17.75 o 
   3  10   1      119.20      161.55     33.33 o 
   4  10   1       20.23       76.08     27.86 o 
   5  10   1       59.82      107.86     44.35 o 
   6  10   1       18.39       61.20     30.43 o 
   7  10   1       16.31       24.67     34.26 o 
   8  10   1        2.12       93.58     37.28 o 
 -11  11   1      318.08      323.66     47.42 o 
 -10  11   1      236.87      218.55     39.34 o 
  -9  11   1      409.10      528.20     47.86 o 
  -8  11   1      596.46      614.51     72.80 o 
  -7  11   1      617.16      558.77     59.40 o 
  -6  11   1      553.58      564.20     60.25 o 
  -5  11   1      197.47      303.37     33.34 o 
  -4  11   1      351.15      411.15     69.85 o 
  -3  11   1       96.00       81.17     20.82 o 
  -2  11   1      765.35      650.74     70.50 o 
  -1  11   1     1042.01     1019.44     29.20 o 
   0  11   1      278.78      307.32     20.61 o 
   1  11   1      494.70      428.05     22.80 o 
   2  11   1      194.92      202.52     25.40 o 
   3  11   1       87.66       96.87     26.44 o 
   4  11   1        9.26        2.35     24.41 o 
   5  11   1        0.04       45.18     28.51 o 
   6  11   1       61.00       95.73     33.33 o 
   7  11   1       15.64       46.74     32.59 o 
   8  11   1       23.40       19.72     67.44 o 
 -11  12   1      372.43      391.58     50.51 o 
 -10  12   1      614.11      617.07     54.75 o 
  -9  12   1      740.65      793.46     57.41 o 
  -8  12   1     1549.59     1563.94     77.54 o 
  -7  12   1     1114.44     1151.26     83.25 o 
  -6  12   1     1185.25     1175.52     60.71 o 
  -5  12   1      752.16      720.51     48.14 o 
  -4  12   1       89.80       93.84     28.12 o 
  -3  12   1      447.21      439.93    106.98 o 
  -2  12   1     1628.92     1725.46    135.39 o 
  -1  12   1     1913.64     1866.08     72.06 o 
   0  12   1      821.67      774.60     55.24 o 
   1  12   1        1.90       -6.64     15.45 o 
   2  12   1      222.38      220.06     38.66 o 
   3  12   1       66.01       74.30     34.55 o 
   4  12   1       26.42       22.97     27.03 o 
   5  12   1       36.52      125.81     33.35 o 
   6  12   1        0.65      -30.01     32.19 o 
   7  12   1       16.61       33.16     39.08 o 
 -10  13   1      127.40      136.82     41.48 o 
  -9  13   1      162.99      209.06     56.38 o 
  -8  13   1      867.79      778.64     61.27 o 
  -7  13   1      914.74     1019.16     60.77 o 
  -6  13   1      459.36      550.50     48.76 o 
  -5  13   1      880.27      932.95    154.63 o 
  -4  13   1      511.95      527.74     43.32 o 
  -3  13   1      729.31      781.44    143.02 o 
  -2  13   1      918.32      903.16    111.68 o 
  -1  13   1      977.33     1028.25     43.89 o 
   0  13   1       83.92      163.38     25.98 o 
   1  13   1       29.63       39.14     30.84 o 
   2  13   1      614.60      543.97     48.81 o 
   3  13   1      724.48      773.25    138.23 o 
   4  13   1     1092.65     1121.06     62.37 o 
   5  13   1      192.50      216.65     38.99 o 
   6  13   1       50.80       63.96     37.99 o 
 -10  14   1      931.40      968.73    177.53 o 
  -9  14   1      632.28      520.13     82.75 o 
  -8  14   1      669.25      677.89     96.46 o 
  -7  14   1     1811.06     1892.57     87.25 o 
  -6  14   1     1814.10     1783.15    143.63 o 
  -5  14   1     1889.17     1867.09    123.43 o 
  -4  14   1     2084.13     2172.12    130.69 o 
  -3  14   1      645.77      722.65     47.09 o 
  -2  14   1      411.08      414.28     54.69 o 
  -1  14   1      509.15      474.46     43.31 o 
   0  14   1      424.96      432.41     27.96 o 
   1  14   1      833.00      856.15     45.90 o 
   2  14   1      769.38      820.91     49.83 o 
   3  14   1       60.17       13.77     39.89 o 
   4  14   1      105.62      196.83     57.16 o 
   5  14   1      137.57      147.09     88.00 o 
  -9  15   1       68.45       94.69     43.14 o 
  -8  15   1      433.62      507.61    120.50 o 
  -7  15   1      717.08      736.96     59.93 o 
  -6  15   1      305.46      378.15     49.10 o 
  -5  15   1      921.68      944.76     78.84 o 
  -4  15   1      769.16      819.12     98.19 o 
  -3  15   1      472.11      515.13     47.31 o 
  -2  15   1      980.21     1154.44     65.02 o 
  -1  15   1      427.05      455.43     58.80 o 
   0  15   1       97.56      118.81     24.10 o 
   1  15   1      337.60      369.32     44.26 o 
   2  15   1      992.16      929.07     83.54 o 
   3  15   1     1364.00     1291.71    141.12 o 
   4  15   1      360.63      481.48    136.68 o 
  -8  16   1      658.55      626.70     65.98 o 
  -7  16   1      560.56      558.52    151.44 o 
  -6  16   1     1099.17     1293.57     86.14 o 
  -5  16   1     1446.45     1613.68     87.09 o 
  -4  16   1     1626.67     1720.46    106.61 o 
  -3  16   1     1686.24     1813.36    170.23 o 
  -2  16   1     1388.23     1510.12     78.20 o 
  -1  16   1      237.88      320.16     38.15 o 
   0  16   1      144.90      215.00     32.63 o 
   1  16   1      516.41      565.26     81.44 o 
   2  16   1      932.56      853.19     57.13 o 
   3  16   1      646.50      565.05     61.34 o 
  -7  17   1       59.96      138.75     57.25 o 
  -6  17   1       93.34      110.43     43.90 o 
  -5  17   1      276.31      361.18    129.07 o 
  -4  17   1      580.26      661.24    107.64 o 
  -3  17   1      885.33      800.86     68.66 o 
  -2  17   1      505.87      448.73     50.96 o 
  -1  17   1      608.21      651.27     52.56 o 
   0  17   1      552.34      691.66     90.32 o 
   1  17   1      349.40      370.50     74.70 o 
   2  17   1      536.58      473.90     80.91 o 
  -5  18   1      511.71      515.43     62.81 o 
  -4  18   1      995.04      851.84     70.34 o 
  -3  18   1     1014.00      994.82    193.47 o 
  -2  18   1      836.11      889.12     73.17 o 
  -1  18   1      643.49      779.09     98.58 o 
  -1 -18   2       38.58       24.67     50.34 o 
   0 -18   2        3.89       30.83     29.67 o 
   1 -18   2       66.27       41.43     31.93 o 
   2 -18   2       65.85       73.64     59.92 o 
   3 -18   2        3.23       94.06     43.73 o 
   4 -18   2        4.94       -8.84     55.11 o 
   5 -18   2       14.85      -28.81     56.22 o 
   6 -18   2        3.42       -6.12     41.65 o 
  -3 -17   2      238.60      384.01     67.84 o 
  -2 -17   2      215.38      203.25     58.35 o 
  -1 -17   2      143.07      188.95     38.14 o 
   0 -17   2       17.25       -5.55     27.02 o 
   1 -17   2       46.45       61.99     33.45 o 
   2 -17   2       77.37       98.27     38.52 o 
   3 -17   2      271.07      310.74     83.67 o 
   4 -17   2      205.40      248.57     46.10 o 
   5 -17   2        3.82       23.04     35.23 o 
   6 -17   2       76.54       93.88     41.67 o 
   7 -17   2      110.01       98.98     55.07 o 
  -4 -16   2      471.80      448.93     47.27 o 
  -3 -16   2      729.57      660.27     92.68 o 
  -2 -16   2      882.13      849.69     58.61 o 
  -1 -16   2      475.45      413.95     31.17 o 
   0 -16   2      147.02      235.07     49.64 o 
   1 -16   2      100.27       97.46     40.92 o 
   2 -16   2      140.19      139.83     42.28 o 
   3 -16   2      324.63      430.97     44.67 o 
   4 -16   2      124.87      182.50     38.63 o 
   5 -16   2       72.54      120.55     37.82 o 
   6 -16   2      187.88      132.54     39.83 o 
   7 -16   2        2.30      -34.98     62.68 o 
   8 -16   2       11.98      118.45     42.28 o 
  -5 -15   2      239.48      222.81     43.83 o 
  -4 -15   2      322.47      311.29     44.82 o 
  -3 -15   2     1363.23     1375.56     67.62 o 
  -2 -15   2      696.78      660.60     52.87 o 
  -1 -15   2      354.11      301.90     25.64 o 
   0 -15   2      527.72      548.75     47.40 o 
   1 -15   2     1038.98     1010.79     98.37 o 
   2 -15   2      508.12      577.65     45.39 o 
   3 -15   2      302.76      335.93     40.52 o 
   4 -15   2      872.71      846.40     54.65 o 
   5 -15   2      902.01      887.30     68.38 o 
   6 -15   2      892.95      874.01    112.03 o 
   7 -15   2      551.81      635.03     67.25 o 
   8 -15   2      317.60      350.22     50.66 o 
   9 -15   2       82.40      158.80     42.10 o 
  -6 -14   2      418.40      412.52     49.34 o 
  -5 -14   2      898.39      851.68     65.96 o 
  -4 -14   2     1615.44     1584.62     76.02 o 
  -3 -14   2     2798.16     2554.41    122.61 o 
  -2 -14   2     1293.11     1217.21     40.85 o 
  -1 -14   2      750.34      748.76     31.29 o 
   0 -14   2     3557.33     3516.91    136.31 o 
   1 -14   2     2621.10     2468.14    119.64 o 
   2 -14   2      912.29      729.37     85.99 o 
   3 -14   2      461.41      417.20     71.90 o 
   4 -14   2      596.09      504.89     50.08 o 
   5 -14   2     1027.34     1073.28    135.35 o 
   6 -14   2     1539.57     1479.59    104.55 o 
   7 -14   2     1227.87     1238.27     70.84 o 
   8 -14   2      420.84      487.89     50.48 o 
   9 -14   2       46.30       71.45     73.46 o 
  10 -14   2       85.62       61.62     38.43 o 
  -7 -13   2       96.08       97.65     37.46 o 
  -6 -13   2      407.97      529.52     48.98 o 
  -5 -13   2      580.23      543.67     49.91 o 
  -4 -13   2      716.76      719.14    114.83 o 
  -3 -13   2      630.51      587.92     31.79 o 
  -2 -13   2      908.48      913.96     54.76 o 
  -1 -13   2     1571.07     1513.13     42.91 o 
   0 -13   2     2684.73     2562.96     75.50 o 
   1 -13   2     4966.77     4958.46    254.98 o 
   2 -13   2      960.51      991.45     58.13 o 
   3 -13   2      597.37      612.87     43.55 o 
   4 -13   2      602.03      683.56     44.73 o 
   5 -13   2      145.00      184.29     32.61 o 
   6 -13   2     1481.67     1658.78     71.90 o 
   7 -13   2     2316.12     2430.34     96.27 o 
   8 -13   2      796.99      740.91     55.23 o 
   9 -13   2      795.92      842.43     98.96 o 
  10 -13   2      373.41      478.48    108.97 o 
  -8 -12   2      760.88      799.73     76.83 o 
  -7 -12   2     1224.14     1330.64     73.46 o 
  -6 -12   2     1998.84     1903.58     82.64 o 
  -5 -12   2     2355.74     2153.26    212.76 o 
  -4 -12   2     3790.95     3726.50    319.83 o 
  -3 -12   2      797.73      711.50     80.38 o 
  -2 -12   2     1589.05     1689.52     46.83 o 
  -1 -12   2     5411.64     5280.83     94.80 o 
   0 -12   2     5824.44     5830.14    178.92 o 
   1 -12   2     4711.05     4650.36     83.78 o 
   2 -12   2     6983.16     7239.82    167.83 o 
   3 -12   2     4534.39     4759.85    119.33 o 
   4 -12   2     2461.10     2713.01     95.13 o 
   5 -12   2     2177.91     2218.48     84.78 o 
   6 -12   2      792.22      767.37     49.46 o 
   7 -12   2     1946.28     2001.96    101.38 o 
   8 -12   2     2045.77     2131.59     84.86 o 
   9 -12   2      610.69      584.07     50.26 o 
  10 -12   2      607.76      622.03     66.33 o 
  11 -12   2      140.99      190.98     43.97 o 
  -8 -11   2      120.63      105.39     35.62 o 
  -7 -11   2      132.60       93.69     32.71 o 
  -6 -11   2      110.85      116.72     35.56 o 
  -5 -11   2      207.98      252.99     36.37 o 
  -4 -11   2      163.44      170.40     19.09 o 
  -3 -11   2     1450.13     1454.55     37.48 o 
  -2 -11   2      559.49      584.92     26.57 o 
  -1 -11   2      505.06      531.10     25.96 o 
   0 -11   2     2990.65     3067.87     57.17 o 
   1 -11   2     4661.25     4776.19     96.83 o 
   2 -11   2     3845.25     3694.40    217.24 o 
   3 -11   2     2468.44     2603.02     71.00 o 
   4 -11   2     1136.93     1166.05     49.46 o 
   5 -11   2        5.97      -21.30     65.39 o 
   6 -11   2      271.79      291.20     34.73 o 
   7 -11   2     2531.19     2638.22     87.10 o 
   8 -11   2     1539.70     1652.44     70.83 o 
   9 -11   2     1434.00     1424.96     68.55 o 
  10 -11   2     1037.72     1058.29    154.68 o 
  11 -11   2      796.12      589.32    108.64 o 
  -9 -10   2      369.54      350.50     46.71 o 
  -8 -10   2      625.51      633.37     52.50 o 
  -7 -10   2     2107.62     2137.11     82.12 o 
  -6 -10   2     1948.87     2046.41     81.24 o 
  -5 -10   2     3537.14     3682.43    109.58 o 
  -4 -10   2     2590.34     2519.02     85.28 o 
  -3 -10   2      144.56      179.48     17.35 o 
  -2 -10   2     5177.28     5128.07     83.25 o 
  -1 -10   2     7233.84     7180.10    168.99 o 
   0 -10   2     8821.27     8787.41    122.40 o 
   1 -10   2     6542.61     6352.73    191.19 o 
   2 -10   2     7276.35     7334.54    309.08 o 
   3 -10   2     9799.71    10489.63    202.69 o 
   4 -10   2     4148.29     4234.89    104.40 o 
   5 -10   2     1290.64     1285.58     49.81 o 
   6 -10   2     2225.31     2272.52     71.52 o 
   7 -10   2     1425.41     1363.21     57.44 o 
   8 -10   2     1675.07     1735.98     74.66 o 
   9 -10   2     1845.96     1967.01    153.78 o 
  10 -10   2     1874.59     2000.95    114.48 o 
  11 -10   2     1205.68     1291.52     84.72 o 
  -9  -9   2        4.54      -15.41     31.06 o 
  -8  -9   2        4.39       52.30     42.08 o 
  -7  -9   2       14.28       -0.92     31.27 o 
  -6  -9   2       24.01       11.80     23.71 o 
  -5  -9   2       29.57       -8.84     62.46 o 
  -4  -9   2       59.59       79.54     16.74 o 
  -3  -9   2      135.56      165.26     15.94 o 
  -2  -9   2      498.43      507.93     46.23 o 
  -1  -9   2      393.76      390.28     16.90 o 
   0  -9   2     1787.65     1770.24     44.96 o 
   1  -9   2     1528.59     1394.73     27.22 o 
   2  -9   2       66.15      117.71     15.90 o 
   3  -9   2     4397.71     4566.62     94.12 o 
   4  -9   2     3485.79     3505.40     79.64 o 
   5  -9   2     2810.41     2835.84     73.30 o 
   6  -9   2      264.60      253.97     44.42 o 
   7  -9   2      215.54      340.32     84.92 o 
   8  -9   2     1813.27     1918.09    150.26 o 
   9  -9   2     1680.31     1861.14     71.43 o 
  10  -9   2     1469.21     1506.98     75.78 o 
  11  -9   2     1317.30     1100.86     62.01 o 
 -10  -8   2       55.67       29.33     38.90 o 
  -9  -8   2      180.17      133.83     62.28 o 
  -8  -8   2      730.51      760.33     49.00 o 
  -7  -8   2      931.24      970.89     99.66 o 
  -6  -8   2     1384.93     1384.85     59.75 o 
  -5  -8   2      842.02      841.60     83.41 o 
  -4  -8   2     2295.91     2169.70     39.42 o 
  -3  -8   2     2953.04     2877.25     96.38 o 
  -2  -8   2     4326.05     4112.62     58.61 o 
  -1  -8   2     1180.14     1136.57     54.05 o 
   0  -8   2     1606.66     1565.70     60.00 o 
   1  -8   2     2869.66     2622.96     83.39 o 
   2  -8   2     4522.98     4266.97    111.81 o 
   3  -8   2    10859.62    11225.32    191.49 o 
   4  -8   2    10047.21    10353.33    182.90 o 
   5  -8   2     5192.66     5574.58    113.81 o 
   6  -8   2     1998.17     2000.36    107.46 o 
   7  -8   2      560.91      598.33     35.71 o 
   8  -8   2      892.50      961.66     44.30 o 
   9  -8   2     1121.59     1208.70     88.74 o 
  10  -8   2     2016.10     1948.66     75.85 o 
  11  -8   2     1122.60     1101.17     79.16 o 
  12  -8   2      670.19      723.81     90.76 o 
 -10  -7   2        0.33      -16.28     30.37 o 
  -9  -7   2      100.10       55.38     31.96 o 
  -8  -7   2        0.94       56.14     27.45 o 
  -7  -7   2       21.18      -15.43     46.76 o 
  -6  -7   2        0.46       11.41     20.71 o 
  -5  -7   2        9.36       21.38     15.84 o 
  -4  -7   2      474.88      411.55     35.77 o 
  -3  -7   2      432.37      482.25     40.07 o 
  -2  -7   2      262.29      267.00     13.69 o 
  -1  -7   2       18.69        3.93      9.20 o 
   0  -7   2      105.82       75.97     10.61 o 
   1  -7   2      375.28      415.35     43.18 o 
   2  -7   2       36.41       24.34     10.41 o 
   3  -7   2     1879.54     1854.39     62.37 o 
   4  -7   2     4766.91     4820.77     89.53 o 
   5  -7   2     2349.48     2394.27     56.97 o 
   6  -7   2     1964.27     1904.99     32.74 o 
   7  -7   2     1116.27     1026.50     90.50 o 
   8  -7   2        2.32        4.71     20.50 o 
   9  -7   2     1074.96      997.56     46.44 o 
  10  -7   2     1644.29     1690.74     65.33 o 
  11  -7   2     1047.42     1011.57     67.27 o 
  12  -7   2      437.07      651.86     82.14 o 
 -11  -6   2       55.79        0.48     33.46 o 
 -10  -6   2       57.92       69.53     62.52 o 
  -9  -6   2       89.67      113.61     31.95 o 
  -8  -6   2       92.06       35.52     25.88 o 
  -7  -6   2        3.48      -21.41     27.73 o 
  -6  -6   2        3.25       14.18     26.02 o 
  -5  -6   2      547.85      534.00     17.10 o 
  -4  -6   2     2858.95     2927.05     45.52 o 
  -3  -6   2       60.99       38.36     10.50 o 
  -2  -6   2     4144.84     4145.24     53.02 o 
  -1  -6   2        1.65        9.01      9.44 o 
   0  -6   2     1413.63     1673.89     23.84 o 
   1  -6   2      284.85      233.64     12.81 o 
   2  -6   2     6172.29     6200.93     95.53 o 
   3  -6   2     2065.05     2058.32     43.85 o 
   4  -6   2     3744.73     3475.42     56.01 o 
   5  -6   2     3037.39     3076.14     74.36 o 
   6  -6   2     2374.04     2162.79     93.07 o 
   7  -6   2     1783.91     1781.99     76.65 o 
   8  -6   2     1527.69     1570.59     70.49 o 
   9  -6   2     1111.39     1043.79     58.00 o 
  10  -6   2      954.13      858.54     49.27 o 
  11  -6   2      307.43      314.03     65.47 o 
  12  -6   2      481.07      422.77     72.74 o 
 -11  -5   2       35.18      -18.35     43.78 o 
 -10  -5   2       26.57       36.21     30.32 o 
  -9  -5   2       19.76       33.95     36.94 o 
  -8  -5   2      109.80       97.59     71.55 o 
  -7  -5   2       23.04       18.14     21.30 o 
  -6  -5   2        1.09       -0.37      9.89 o 
  -5  -5   2        0.79       10.11      9.38 o 
  -4  -5   2      149.48      163.94     21.54 o 
  -3  -5   2        1.97        2.96     15.30 o 
  -2  -5   2      851.97      842.17     19.53 o 
  -1  -5   2       19.30       14.60     17.51 o 
   0  -5   2       11.91        3.82      7.89 o 
   1  -5   2      830.17      816.90     13.02 o 
   2  -5   2       59.20       55.74      5.96 o 
   3  -5   2      105.81       87.91      7.82 o 
   4  -5   2      591.21      627.72     14.69 o 
   5  -5   2     1088.01     1172.59     23.00 o 
   6  -5   2       73.87       68.07     12.14 o 
   7  -5   2      895.54      956.46     28.01 o 
   8  -5   2     1144.93     1126.40     62.93 o 
   9  -5   2      487.82      524.12     25.96 o 
  10  -5   2      212.13      214.08     21.30 o 
  11  -5   2      163.75      378.20     64.91 o 
  12  -5   2      282.30      282.24     69.76 o 
 -11  -4   2      316.71      420.34     67.66 o 
 -10  -4   2      429.05      465.98     50.06 o 
  -9  -4   2     1446.79     1531.13     62.27 o 
  -8  -4   2      479.48      439.75     59.20 o 
  -7  -4   2       49.41      118.16     53.32 o 
  -6  -4   2       28.97       20.57     18.11 o 
  -5  -4   2       47.82       48.97     10.20 o 
  -4  -4   2      253.57      231.68     31.46 o 
  -3  -4   2      548.93      554.34     29.51 o 
  -2  -4   2      166.63      178.77     27.39 o 
  -1  -4   2     2626.21     2743.64     64.99 o 
   0  -4   2    10822.28    11079.13     97.99 o 
   1  -4   2      924.49      980.45     14.25 o 
   2  -4   2     6642.54     6805.69     55.05 o 
   3  -4   2     2159.00     2108.59     57.67 o 
   4  -4   2      304.84      296.77     15.75 o 
   5  -4   2       60.12       36.12      9.31 o 
   6  -4   2     1919.46     1838.44     49.89 o 
   7  -4   2      756.84      726.53     38.53 o 
   8  -4   2     2824.13     2589.05    110.64 o 
   9  -4   2      473.13      495.70     42.25 o 
  10  -4   2       15.28       34.68     21.25 o 
  11  -4   2      254.06      267.79     76.85 o 
  12  -4   2      252.45      278.17     64.82 o 
 -11  -3   2       38.82       86.08     83.84 o 
 -10  -3   2        1.48       14.93     29.68 o 
  -9  -3   2       96.42      132.93     27.51 o 
  -8  -3   2      135.29      162.88     53.14 o 
  -7  -3   2      122.14      101.71     24.77 o 
  -6  -3   2      280.99      291.80     14.67 o 
  -5  -3   2       66.86       63.83     10.58 o 
  -4  -3   2      617.20      657.10     28.67 o 
  -3  -3   2     1084.04     1104.37     32.32 o 
  -2  -3   2      654.40      686.25     13.47 o 
  -1  -3   2     1392.29     1517.16     18.15 o 
   0  -3   2       50.02       81.89      7.20 o 
   1  -3   2     6150.37     6499.20     96.99 o 
   2  -3   2      494.57      507.44     22.55 o 
   3  -3   2        0.22       -5.66      7.70 o 
   4  -3   2      120.59      126.88     16.99 o 
   5  -3   2      219.35      254.45     19.33 o 
   6  -3   2        5.48       21.70     25.56 o 
   7  -3   2       94.77      103.11     13.49 o 
   8  -3   2       73.37       33.69     19.91 o 
   9  -3   2       29.31       -1.28     13.21 o 
  10  -3   2        3.55      -20.75     23.85 o 
  11  -3   2       69.26      -14.96     29.46 o 
  12  -3   2       46.54       55.90     51.74 o 
 -12  -2   2      831.70      686.53     68.18 o 
 -11  -2   2     1260.21     1459.94     77.57 o 
 -10  -2   2     1852.03     1961.74     73.52 o 
  -9  -2   2     1511.15     1479.46     59.64 o 
  -8  -2   2     2740.04     2729.94    140.14 o 
  -7  -2   2     2055.91     2102.00    100.86 o 
  -6  -2   2     1594.85     1472.67     37.59 o 
  -5  -2   2    10441.95    11082.06    149.59 o 
  -4  -2   2     1511.12     1418.74     57.53 o 
  -3  -2   2      833.03     1005.37     15.71 o 
  -2  -2   2       13.78       25.40     10.30 o 
  -1  -2   2     9670.96    10123.25     65.26 o 
   0  -2   2     2008.55     2027.70     27.82 o 
   1  -2   2     6763.71     6926.38     47.43 o 
   2  -2   2      274.08      274.10     10.01 o 
   3  -2   2      380.92      466.20     14.17 o 
   4  -2   2        1.42       -7.04      8.39 o 
   5  -2   2       92.51      139.97     28.82 o 
   6  -2   2      393.43      374.77     31.23 o 
   7  -2   2      421.19      363.50     28.45 o 
   8  -2   2      288.47      270.67     28.65 o 
   9  -2   2       81.38       92.96     28.58 o 
  10  -2   2       66.13       53.55     27.35 o 
  11  -2   2      142.80      132.34     33.01 o 
  12  -2   2        7.60       27.43     40.35 o 
 -12  -1   2      238.63      231.93     40.08 o 
 -11  -1   2      302.66      298.64     38.94 o 
 -10  -1   2      217.34      290.83     53.82 o 
  -9  -1   2      294.35      251.99     21.96 o 
  -8  -1   2      200.96      197.75     19.10 o 
  -7  -1   2      369.25      384.99     34.01 o 
  -6  -1   2     1139.53     1137.61     53.21 o 
  -5  -1   2       36.61       35.88      8.71 o 
  -4  -1   2        1.56       25.99      8.56 o 
  -3  -1   2      134.49      104.54      8.42 o 
  -2  -1   2     1214.65     1280.20     31.24 o 
  -1  -1   2      777.43      778.96     25.81 o 
   1  -1   2     4758.84     4870.03     32.92 o 
   2  -1   2     2054.18     2159.36     44.67 o 
   3  -1   2     2383.74     2442.02     26.97 o 
   4  -1   2     2658.05     3006.96     97.43 o 
   5  -1   2      438.43      388.42     14.07 o 
   6  -1   2       34.59       35.41      8.86 o 
   7  -1   2       32.47        9.10     11.25 o 
   8  -1   2        2.56        2.00     12.74 o 
   9  -1   2      135.49      177.60     29.21 o 
  10  -1   2      189.07      201.10     33.85 o 
  11  -1   2        6.30      -21.32     51.39 o 
  12  -1   2        0.21       19.87     57.32 o 
 -12   0   2     1277.23     1181.69     83.69 o 
 -11   0   2     2039.64     2054.07     82.60 o 
 -10   0   2     1753.37     2034.89    130.86 o 
  -9   0   2     2355.48     2431.78     70.92 o 
  -8   0   2     3814.12     3750.24     86.04 o 
  -7   0   2     7533.50     7542.65    109.45 o 
  -6   0   2    12767.81    13401.31    165.99 o 
  -5   0   2    11730.65    12565.15    140.11 o 
  -4   0   2     5809.08     5738.04     58.90 o 
  -3   0   2     2463.03     2344.40     33.60 o 
  -2   0   2    12619.40    13263.76    133.00 o 
  -1   0   2    23268.10    24055.47    192.31 o 
   1   0   2    11619.21    12076.96     73.50 o 
   2   0   2      823.99      869.03     21.05 o 
   3   0   2       49.72       98.67     11.22 o 
   4   0   2     1821.77     1675.52     59.42 o 
   5   0   2     9567.61    10069.04    322.76 o 
   6   0   2     1076.53     1082.82     52.82 o 
   7   0   2     1313.23     1317.88    111.49 o 
   8   0   2     1161.14     1169.57     47.92 o 
   9   0   2      461.04      425.93     37.44 o 
  10   0   2      110.60      137.66     32.86 o 
  11   0   2       11.45       52.67     32.10 o 
 -12   1   2      324.96      349.83     41.97 o 
 -11   1   2      533.71      577.81     47.83 o 
 -10   1   2      411.71      399.89     43.84 o 
  -9   1   2      321.96      276.82     26.58 o 
  -8   1   2      249.14      287.37     20.87 o 
  -7   1   2     1038.76     1089.39     44.53 o 
  -6   1   2     2487.22     2491.66     39.06 o 
  -5   1   2      150.24      177.84     15.30 o 
  -4   1   2     1147.08     1169.56     30.60 o 
  -3   1   2      127.43      152.00     16.44 o 
  -2   1   2     5549.84     5691.73     70.22 o 
  -1   1   2      891.33      856.80     10.07 o 
   0   1   2      221.00      235.99      9.85 o 
   1   1   2     6541.32     6601.16     44.48 o 
   2   1   2    13010.38    14157.85    187.24 o 
   3   1   2     2874.74     2867.53     47.62 o 
   4   1   2       62.37       24.89     16.85 o 
   5   1   2        9.63       10.25      9.46 o 
   6   1   2        0.09       -4.33     19.05 o 
   7   1   2        4.99        4.37     20.22 o 
   8   1   2       30.27       42.11     22.98 o 
   9   1   2       91.56      131.85     49.95 o 
  10   1   2      347.58      341.54     40.68 o 
  11   1   2        7.73      -33.49     33.49 o 
 -12   2   2     1050.38      942.83     78.92 o 
 -11   2   2     1317.45     1276.44     64.18 o 
 -10   2   2     1184.53     1210.09     76.95 o 
  -9   2   2     3135.43     3040.86    135.98 o 
  -8   2   2     4751.29     5026.13     87.43 o 
  -7   2   2     6735.78     6404.70    122.74 o 
  -6   2   2    17586.38    18754.53    293.77 o 
  -5   2   2    21198.03    22865.33    253.82 o 
  -4   2   2     4365.15     4095.34     44.37 o 
  -3   2   2    14309.69    14858.38    123.76 o 
  -2   2   2    91819.65    93193.73    759.79 o 
  -1   2   2    22906.63    23286.18    160.97 o 
   0   2   2     3365.98     3486.11     31.13 o 
   1   2   2    11470.44    11644.46    122.02 o 
   2   2   2    24310.20    25325.46    313.63 o 
   3   2   2    43173.37    45250.18    658.34 o 
   4   2   2    17610.92    17904.60    279.59 o 
   5   2   2     2797.40     2645.08     63.94 o 
   6   2   2     2107.32     2100.70     58.22 o 
   7   2   2     1481.88     1497.85     55.13 o 
   8   2   2     1596.86     1752.31     93.03 o 
   9   2   2     2782.57     2719.39    122.95 o 
  10   2   2     1147.50     1212.14     70.21 o 
  11   2   2      496.93      594.18     83.87 o 
 -12   3   2      160.46      125.48     48.59 o 
 -11   3   2      590.61      551.96     47.50 o 
 -10   3   2      538.50      539.92     36.79 o 
  -9   3   2      373.20      424.49     29.06 o 
  -8   3   2      651.99      663.27     47.85 o 
  -7   3   2     1095.57     1083.79     55.01 o 
  -6   3   2     2935.67     2983.31     69.64 o 
  -5   3   2     1051.19     1046.57     40.77 o 
  -4   3   2      993.61     1031.50     17.62 o 
  -3   3   2      914.00      919.24     20.76 o 
  -2   3   2      214.86      207.37      6.81 o 
  -1   3   2     3586.03     3752.15     32.76 o 
   0   3   2      230.45      227.47      8.51 o 
   1   3   2      343.64      342.87     14.47 o 
   2   3   2      681.03      625.40     26.72 o 
   3   3   2      252.41      277.03     25.78 o 
   4   3   2      364.80      388.66     41.97 o 
   5   3   2      192.63      158.50     41.70 o 
   6   3   2      147.84      201.36     24.89 o 
   7   3   2       68.49       69.67     48.88 o 
   8   3   2      135.20      166.47     31.75 o 
   9   3   2        0.91       32.63     40.41 o 
  10   3   2       34.04       26.81     31.15 o 
  11   3   2        8.72       73.27     37.64 o 
 -12   4   2      512.35      588.53     75.01 o 
 -11   4   2     1815.39     1695.34    103.96 o 
 -10   4   2     1105.31     1158.51     70.34 o 
  -9   4   2     2573.05     2569.23     57.81 o 
  -8   4   2     4934.92     4874.95     84.78 o 
  -7   4   2     3148.54     3038.11     98.11 o 
  -6   4   2     4230.36     4226.77     78.73 o 
  -5   4   2     4827.39     4305.67     82.82 o 
  -4   4   2    19929.20    20373.34    276.44 o 
  -3   4   2    36101.13    37746.24    305.31 o 
  -2   4   2    23867.29    24573.87    340.37 o 
  -1   4   2    20537.87    21027.40    179.21 o 
   0   4   2    14968.01    14949.67    135.54 o 
   1   4   2    23245.99    23382.29    214.20 o 
   2   4   2    18316.85    17949.92    549.06 o 
   3   4   2    23608.17    24984.01    395.14 o 
   4   4   2    16971.46    17446.49    307.19 o 
   5   4   2    11042.36    10977.56    208.19 o 
   6   4   2     2423.89     2513.10    156.71 o 
   7   4   2     2313.54     2347.15     77.27 o 
   8   4   2     3256.96     3225.89    107.97 o 
   9   4   2     2487.93     2536.16     98.13 o 
  10   4   2     1283.60     1335.89     79.57 o 
  11   4   2      815.09      941.37     67.79 o 
 -12   5   2      135.81      172.76     55.72 o 
 -11   5   2       54.08       94.99     61.87 o 
 -10   5   2      545.90      493.96     41.57 o 
  -9   5   2      710.14      668.92     90.02 o 
  -8   5   2     1101.79     1028.33     34.15 o 
  -7   5   2     1052.78     1056.34     42.28 o 
  -6   5   2      613.47      567.32     20.22 o 
  -5   5   2      768.44      592.36     35.80 o 
  -4   5   2     2784.63     2812.35    143.38 o 
  -3   5   2     2053.51     1971.80     42.01 o 
  -2   5   2     1055.51     1074.36     20.61 o 
  -1   5   2     1139.68     1112.82     27.68 o 
   0   5   2     1145.02     1225.57     20.19 o 
   1   5   2     1393.04     1453.03     37.05 o 
   2   5   2     2326.24     2423.09     47.73 o 
   3   5   2      694.05      749.47     31.00 o 
   4   5   2      649.77      509.51     29.47 o 
   5   5   2      400.52      406.73     64.60 o 
   6   5   2        5.07       34.65     38.14 o 
   7   5   2        3.74       19.70     24.86 o 
   8   5   2       29.04       16.73     55.20 o 
   9   5   2       13.68      -25.13     30.61 o 
  10   5   2       13.59        6.85     33.89 o 
 -12   6   2      127.68      137.31     64.36 o 
 -11   6   2      372.23      379.43     47.24 o 
 -10   6   2      473.78      456.92     37.59 o 
  -9   6   2     1330.70     1259.69     51.38 o 
  -8   6   2     2048.58     2075.13     94.06 o 
  -7   6   2      856.33      812.41     25.49 o 
  -6   6   2     1053.38      985.99     36.76 o 
  -5   6   2     3464.97     3417.48    127.12 o 
  -4   6   2     8242.13     8570.54    142.43 o 
  -3   6   2    13098.78    13543.70    208.77 o 
  -2   6   2    11861.11    12310.24    297.33 o 
  -1   6   2     8686.28     8581.72     89.94 o 
   0   6   2     6783.87     7120.77     82.00 o 
   1   6   2    13277.52    13875.82    153.44 o 
   2   6   2     8676.19     8213.25    131.05 o 
   3   6   2     4258.41     3584.31    214.98 o 
   4   6   2     9497.59    10014.00    196.60 o 
   5   6   2    10601.33    10732.82    231.11 o 
   6   6   2     5027.93     5067.52    133.90 o 
   7   6   2     3155.06     3243.59    104.88 o 
   8   6   2     2646.23     2610.07    161.39 o 
   9   6   2     1058.57     1253.86     71.04 o 
  10   6   2      364.18      431.68     57.58 o 
 -12   7   2       58.89       40.38     42.71 o 
 -11   7   2        8.92       41.33     28.08 o 
 -10   7   2      402.61      413.40     91.32 o 
  -9   7   2      588.71      569.54     39.52 o 
  -8   7   2      220.23      256.00     42.69 o 
  -7   7   2      821.37      741.44     36.86 o 
  -6   7   2       50.91       45.74     20.41 o 
  -5   7   2      172.22      164.12     24.73 o 
  -4   7   2     2129.58     2000.77     63.20 o 
  -3   7   2     1770.54     1784.70     45.17 o 
  -2   7   2     2327.89     2354.00     56.68 o 
  -1   7   2      383.39      398.43     25.76 o 
   0   7   2     2219.48     2278.31     34.97 o 
   1   7   2     2728.57     2798.73     48.29 o 
   2   7   2      168.74      167.12     11.70 o 
   3   7   2     1162.61     1039.95     40.99 o 
   4   7   2     1587.16     1629.91     96.18 o 
   5   7   2       12.05      -23.05     23.05 o 
   6   7   2      524.19      477.82    113.74 o 
   7   7   2      230.16      219.40     37.78 o 
   8   7   2       13.81      -35.89     71.42 o 
   9   7   2        3.06      -21.95     35.69 o 
 -12   8   2        0.11      -31.61     31.61 o 
 -11   8   2        0.06        1.96     25.98 o 
 -10   8   2       62.52       65.12     29.13 o 
  -9   8   2      314.41      388.39     35.93 o 
  -8   8   2       80.31      161.33     26.78 o 
  -7   8   2       12.11      -22.72     22.72 o 
  -6   8   2     1143.86     1148.25     46.00 o 
  -5   8   2     1859.85     1891.86     54.81 o 
  -4   8   2      823.56      855.59     66.83 o 
  -2   8   2      651.64      599.45     47.59 o 
  -1   8   2     6151.59     6380.06    101.24 o 
   0   8   2     5463.30     5454.16    129.51 o 
   1   8   2     3175.49     3077.61     48.18 o 
   2   8   2     1589.81     1710.67     33.50 o 
   3   8   2     1041.61      904.03     40.16 o 
   4   8   2      689.85      756.67     41.66 o 
   5   8   2     3067.74     3141.82     94.23 o 
   6   8   2     3774.14     3623.51    110.07 o 
   7   8   2     2176.25     2168.95     89.64 o 
   8   8   2     1440.10     1608.79     83.73 o 
   9   8   2      568.10      549.69    105.23 o 
 -12   9   2       27.86      -34.99     55.04 o 
 -11   9   2        0.71      -36.40     56.77 o 
 -10   9   2       26.59       63.31     75.08 o 
  -9   9   2       22.89       10.50     53.84 o 
  -8   9   2        4.29       12.84     23.81 o 
  -7   9   2       76.31      151.43     27.10 o 
  -6   9   2      529.21      532.51     36.88 o 
  -5   9   2     1092.83     1067.37     42.92 o 
  -4   9   2       39.22       71.26     78.79 o 
  -3   9   2      383.97      342.29     82.29 o 
  -2   9   2       97.84      114.04     11.30 o 
  -1   9   2      865.28      809.46     22.87 o 
   0   9   2      432.59      411.59     17.83 o 
   1   9   2      209.48      181.25     15.71 o 
   2   9   2      397.73      382.17     17.83 o 
   3   9   2      100.75      112.25     24.09 o 
   4   9   2      242.86      271.28     31.55 o 
   5   9   2      269.97      337.18     38.07 o 
   6   9   2      204.73      224.52     36.49 o 
   7   9   2       96.58       41.59     31.51 o 
   8   9   2       19.59       18.91     42.73 o 
 -11  10   2       15.92        0.09     31.86 o 
 -10  10   2      346.27      331.81     40.74 o 
  -9  10   2      193.84      203.49     38.21 o 
  -8  10   2       78.92       27.85     26.54 o 
  -7  10   2      100.18      128.31     50.60 o 
  -6  10   2       20.41       -2.32     31.93 o 
  -5  10   2      122.03      140.05     63.77 o 
  -4  10   2       51.37       36.93     23.07 o 
  -3  10   2       66.41       60.11     22.73 o 
  -2  10   2       28.65       16.44     24.83 o 
  -1  10   2      162.79      136.21     13.54 o 
   0  10   2       71.04      108.29     28.19 o 
   1  10   2      171.28      221.18     30.17 o 
   2  10   2      536.30      483.26     22.03 o 
   3  10   2       13.78       -5.08     28.63 o 
   4  10   2      430.91      463.77     47.37 o 
   5  10   2      604.09      568.07     47.52 o 
   6  10   2      360.90      382.56     50.87 o 
   7  10   2      810.50      847.67     61.89 o 
   8  10   2      403.40      557.68     58.67 o 
 -11  11   2        2.57        3.83     31.10 o 
 -10  11   2       15.69        7.71     29.87 o 
  -9  11   2      320.88      290.42     38.48 o 
  -8  11   2      572.81      518.11     44.42 o 
  -7  11   2        4.15      102.19     31.37 o 
  -6  11   2      215.55      300.56     53.05 o 
  -5  11   2      310.37      279.96     34.38 o 
  -4  11   2        0.13       34.02     24.36 o 
  -3  11   2       34.04       25.72     40.48 o 
  -2  11   2       29.83       45.41     24.47 o 
  -1  11   2        5.28       15.64     14.40 o 
   0  11   2      196.44      245.30     18.25 o 
   1  11   2        0.31       10.02     24.94 o 
   2  11   2       82.75       81.94     17.18 o 
   3  11   2       39.38       46.15     24.92 o 
   4  11   2        0.65       27.75     26.96 o 
   5  11   2       30.45       -8.90     26.94 o 
   6  11   2       17.46       38.43     60.38 o 
   7  11   2        3.55       45.96     74.44 o 
 -11  12   2       60.13      121.28     40.46 o 
 -10  12   2       46.02       46.91     34.36 o 
  -9  12   2      305.42      347.67     54.32 o 
  -8  12   2      283.81      403.20     52.18 o 
  -7  12   2      306.30      312.55     40.45 o 
  -6  12   2      613.06      627.12     46.25 o 
  -5  12   2      221.96      231.06     35.18 o 
  -4  12   2      227.27      285.01     34.66 o 
  -3  12   2        1.49      -24.80     24.80 o 
  -2  12   2        0.51       -2.22     24.48 o 
  -1  12   2      161.01      184.52     34.72 o 
   0  12   2     1222.26     1105.66     45.97 o 
   1  12   2       97.80      141.08     18.54 o 
   2  12   2        3.92       -4.74     13.29 o 
   3  12   2       25.13       25.52     25.26 o 
   4  12   2       80.34       75.81     30.23 o 
   5  12   2        5.15      -30.59     30.59 o 
   6  12   2        7.15      -10.43     31.99 o 
   7  12   2        0.22       15.43     35.25 o 
 -10  13   2      287.04      338.37     59.46 o 
  -9  13   2      571.61      500.68    128.72 o 
  -8  13   2      902.64     1024.65     63.45 o 
  -7  13   2      629.40      764.71     77.77 o 
  -6  13   2      643.91      641.86     50.46 o 
  -5  13   2      626.65      677.97     48.62 o 
  -4  13   2      575.82      507.97     42.77 o 
  -3  13   2      166.86      218.62     50.32 o 
  -2  13   2      278.39      422.83    156.38 o 
  -1  13   2       70.62       86.75     18.31 o 
   0  13   2        0.19       -3.04     17.39 o 
   1  13   2      309.18      307.32     24.44 o 
   2  13   2      780.27      899.05    188.84 o 
   3  13   2       83.37       65.64     32.82 o 
   4  13   2        2.13       24.67     30.19 o 
   5  13   2        2.43      -24.37     32.40 o 
   6  13   2        1.64       -3.29     56.25 o 
  -9  14   2      153.28      189.57     45.33 o 
  -8  14   2      386.71      409.00     51.51 o 
  -7  14   2      335.77      366.01     62.33 o 
  -6  14   2      514.46      556.29     62.68 o 
  -5  14   2      307.62      430.49     77.42 o 
  -4  14   2      189.63      173.46     35.46 o 
  -3  14   2      341.56      338.47     38.42 o 
  -2  14   2      874.66      959.95     56.34 o 
  -1  14   2      271.69      280.91     31.74 o 
   0  14   2      101.32       93.92     30.42 o 
   1  14   2      298.92      325.56     24.76 o 
   2  14   2       59.10      158.67     76.58 o 
   3  14   2      255.20      415.22    156.58 o 
   4  14   2      178.81      164.78     74.55 o 
   5  14   2        0.43      -19.99     33.83 o 
  -9  15   2      260.26      222.60     72.17 o 
  -8  15   2      345.43      397.25     55.25 o 
  -7  15   2      754.89      795.86    137.64 o 
  -6  15   2      944.12     1025.40     87.87 o 
  -5  15   2     1520.51     1681.35     81.48 o 
  -4  15   2     2079.93     1981.19     86.13 o 
  -3  15   2     1456.93     1636.74    227.13 o 
  -2  15   2      435.19      468.46     42.79 o 
  -1  15   2      165.32      232.94     33.80 o 
   0  15   2      156.82      233.08     34.85 o 
   1  15   2      241.03      287.35     82.73 o 
   2  15   2      264.68      236.71     52.42 o 
   3  15   2      166.19       99.84     35.48 o 
   4  15   2      198.14      218.93     43.41 o 
  -8  16   2      199.93      214.67     48.20 o 
  -7  16   2      116.75       77.08     41.50 o 
  -6  16   2      350.54      462.35     55.31 o 
  -5  16   2      311.62      426.97     52.36 o 
  -4  16   2      556.20      677.82     56.75 o 
  -3  16   2      632.43      677.49     55.44 o 
  -2  16   2      287.79      331.94     42.01 o 
  -1  16   2       40.55       56.12     29.51 o 
   0  16   2      143.99      205.68     79.62 o 
   1  16   2      244.02      254.77     63.81 o 
   2  16   2      432.04      493.71     78.64 o 
   3  16   2      278.37      263.20    170.77 o 
  -6  17   2      523.58      588.95     61.51 o 
  -5  17   2     1181.37     1177.46     78.76 o 
  -4  17   2     1126.44     1161.55     76.72 o 
  -3  17   2     1285.67     1335.74    135.19 o 
  -2  17   2      939.57      959.99     68.89 o 
  -1  17   2      561.44      577.48     49.63 o 
   0  17   2      628.47      690.18     89.53 o 
   1  17   2      199.55      288.36     71.73 o 
  -4  18   2      179.26      148.15     49.55 o 
  -3  18   2      187.38      172.50     48.26 o 
  -2  18   2      155.54      143.25     47.98 o 
   2 -19   3       98.63      126.25     42.26 o 
   3 -19   3      100.88       85.41     60.27 o 
  -1 -18   3       40.22       69.94     53.45 o 
   0 -18   3      237.93      281.16     62.26 o 
   1 -18   3       25.28       89.13     38.38 o 
   2 -18   3       41.42      101.65     37.04 o 
   3 -18   3      117.72      134.39     53.78 o 
   4 -18   3      235.64      300.87     48.48 o 
   5 -18   3      270.35      296.39     50.04 o 
   6 -18   3      117.21      104.80     45.08 o 
  -3 -17   3       34.06       66.68     40.04 o 
  -2 -17   3       13.88        9.40     42.91 o 
  -1 -17   3       73.71       89.31     29.79 o 
   0 -17   3        0.01        4.91     25.94 o 
   1 -17   3       41.55       32.83     35.65 o 
   2 -17   3        7.69        2.32     32.96 o 
   3 -17   3       32.22       89.31     34.79 o 
   4 -17   3       24.33       58.10     34.95 o 
   5 -17   3       52.40      102.83     50.67 o 
   6 -17   3       69.52       82.16     36.98 o 
   7 -17   3       34.72       39.15     74.62 o 
  -4 -16   3      119.16       27.27     92.02 o 
  -3 -16   3       59.27       75.73     32.60 o 
  -2 -16   3      167.24      190.69     30.76 o 
  -1 -16   3       56.44       85.72     21.28 o 
   0 -16   3       61.26       43.98     26.35 o 
   1 -16   3       42.58       63.68     30.45 o 
   2 -16   3        5.87      -16.71     28.73 o 
   3 -16   3        0.89      -25.30     71.36 o 
   4 -16   3       37.49       62.76     34.24 o 
   5 -16   3       17.63       20.74     32.59 o 
   6 -16   3        0.03       72.58     71.82 o 
   7 -16   3        2.60       64.98     53.23 o 
   8 -16   3        3.65       50.66     38.17 o 
  -5 -15   3      392.35      397.15     50.71 o 
  -4 -15   3      637.21      636.91     49.34 o 
  -3 -15   3      489.26      424.16     56.95 o 
  -2 -15   3      634.82      609.78     33.68 o 
  -1 -15   3       54.51       78.61     19.64 o 
   0 -15   3      320.03      334.55     58.21 o 
   1 -15   3      152.63      202.01     33.16 o 
   2 -15   3       21.53       35.33     45.97 o 
   3 -15   3      197.55      238.12     71.79 o 
   4 -15   3        5.58       21.23     29.40 o 
   5 -15   3        9.62       14.99     39.52 o 
   6 -15   3       55.31       22.38     48.13 o 
   7 -15   3       34.74      100.82     35.68 o 
   8 -15   3        0.10       18.95    133.92 o 
   9 -15   3        4.68       69.75     39.00 o 
  -6 -14   3      231.96      224.23     44.55 o 
  -5 -14   3      112.87      174.04     46.06 o 
  -4 -14   3      579.77      532.86     89.75 o 
  -3 -14   3      765.70      745.78     62.23 o 
  -2 -14   3      166.31      216.81     22.10 o 
  -1 -14   3      313.94      357.23     65.69 o 
   0 -14   3     1638.05     1527.16     45.93 o 
   1 -14   3      606.95      582.18     50.03 o 
   2 -14   3      123.02      240.16     45.36 o 
   3 -14   3      125.81      162.99     48.00 o 
   4 -14   3      176.95      172.35     34.21 o 
   5 -14   3      897.76      853.34     54.12 o 
   6 -14   3      425.69      439.06     56.86 o 
   7 -14   3       16.16       39.21     31.22 o 
   8 -14   3      316.96      382.42     45.63 o 
   9 -14   3      115.88       84.54     40.11 o 
  10 -14   3       47.55       20.35     35.36 o 
  -7 -13   3      354.85      361.18     46.71 o 
  -6 -13   3     1150.58     1272.49     74.51 o 
  -5 -13   3     2759.27     2653.16    102.92 o 
  -4 -13   3     2735.03     2767.35     92.96 o 
  -3 -13   3     1365.31     1350.92     60.52 o 
  -2 -13   3      262.98      267.38     22.00 o 
  -1 -13   3     1860.73     1939.75     49.91 o 
   0 -13   3     4755.62     4844.12     89.74 o 
   1 -13   3     4437.89     4409.58    154.36 o 
   2 -13   3     1323.86     1386.61     56.72 o 
   3 -13   3        6.93      -21.89     27.31 o 
   4 -13   3      207.81      298.78     34.89 o 
   5 -13   3      234.71      293.20     36.69 o 
   6 -13   3     1111.62     1146.66     60.41 o 
   7 -13   3     1462.95     1568.16     99.35 o 
   8 -13   3      590.99      492.86     49.30 o 
   9 -13   3       39.90       -8.87     30.92 o 
  10 -13   3       12.01        8.68     31.96 o 
  -8 -12   3       59.21       31.61     36.21 o 
  -7 -12   3      152.58      127.26     75.82 o 
  -6 -12   3      575.88      647.20     69.35 o 
  -5 -12   3      785.09      804.78     48.81 o 
  -4 -12   3      967.22      908.39     42.71 o 
  -3 -12   3        5.11       39.62     46.87 o 
  -2 -12   3      771.55      764.18     30.48 o 
  -1 -12   3     1035.78     1047.28     31.62 o 
   0 -12   3     1999.11     2030.32     46.35 o 
   1 -12   3     2745.63     2850.25    120.58 o 
   2 -12   3     2079.01     1897.09    108.36 o 
   3 -12   3     2486.81     2547.97     94.71 o 
   4 -12   3     1392.70     1397.83     56.65 o 
   5 -12   3      806.03      788.87     75.29 o 
   6 -12   3      907.41      930.16     50.66 o 
   7 -12   3      157.84      292.41     92.50 o 
   8 -12   3      362.68      395.07     46.07 o 
   9 -12   3      390.14      492.17     49.92 o 
  10 -12   3      452.18      419.11     46.09 o 
  -8 -11   3      904.84      862.29     93.20 o 
  -7 -11   3     1713.21     1744.32     77.71 o 
  -6 -11   3     2897.05     3072.01    103.74 o 
  -5 -11   3     4727.45     4705.48    136.19 o 
  -4 -11   3     2415.96     2342.11    113.20 o 
  -3 -11   3     1760.57     1681.27     60.82 o 
  -2 -11   3     6081.56     6054.59    121.56 o 
  -1 -11   3     6794.15     6675.44    106.30 o 
   0 -11   3     5827.63     5743.93    167.30 o 
   1 -11   3     4374.90     4428.38     82.84 o 
   2 -11   3     4376.68     4211.07    156.10 o 
   3 -11   3     5274.84     5556.02    123.04 o 
   4 -11   3     6256.16     6645.06    151.77 o 
   5 -11   3     2125.36     2094.91    119.67 o 
   6 -11   3     2079.98     2300.23     77.65 o 
   7 -11   3     2640.34     2813.37     92.61 o 
   8 -11   3      926.43      943.20     58.11 o 
   9 -11   3      556.67      696.55    125.00 o 
  10 -11   3      558.13      562.16     50.10 o 
  11 -11   3      235.99      292.97     45.75 o 
  -9 -10   3       10.71       72.61     38.67 o 
  -8 -10   3      144.97      134.55     34.50 o 
  -7 -10   3      114.92      127.62     40.13 o 
  -6 -10   3       95.01      148.93     34.10 o 
  -5 -10   3      120.38      112.42     16.85 o 
  -4 -10   3     1880.57     1747.29     41.81 o 
  -3 -10   3     1169.50     1127.27     33.75 o 
  -2 -10   3      316.91      345.76     40.25 o 
  -1 -10   3      791.80      735.20     25.08 o 
   0 -10   3      985.33      954.81     24.53 o 
   1 -10   3     1084.30     1027.31     35.53 o 
   2 -10   3     3596.05     3834.93     83.20 o 
   3 -10   3     3593.99     3710.40     85.60 o 
   4 -10   3     4612.30     4782.57    110.11 o 
   5 -10   3     2005.18     2015.39     72.69 o 
   6 -10   3      975.98     1025.25     47.63 o 
   7 -10   3      102.85      121.79     27.17 o 
   8 -10   3      541.10      553.44     41.91 o 
   9 -10   3      799.00      814.70     61.87 o 
  10 -10   3      852.72      859.13     79.47 o 
  11 -10   3      755.72      714.91    101.45 o 
  -9  -9   3      826.68      769.25     55.86 o 
  -8  -9   3     2112.89     2174.46     85.17 o 
  -7  -9   3     2806.62     2866.07     92.44 o 
  -6  -9   3     3628.62     3731.32    103.93 o 
  -5  -9   3     3619.88     3508.54    202.00 o 
  -4  -9   3      425.61      432.02     25.26 o 
  -3  -9   3     7689.10     7511.83    109.92 o 
  -2  -9   3    11696.34    11478.07    156.34 o 
  -1  -9   3     4975.87     4981.00     71.32 o 
   0  -9   3     8444.91     8165.80    186.05 o 
   1  -9   3     6713.74     6341.23     79.85 o 
   2  -9   3    10170.95    10413.14    184.35 o 
   3  -9   3    14449.79    13653.84    853.31 o 
   4  -9   3    13750.99    13975.61    259.12 o 
   5  -9   3     8553.03     8873.11    179.22 o 
   6  -9   3     3540.11     3932.10    165.70 o 
   7  -9   3      232.21      221.63     28.23 o 
   8  -9   3     1669.47     1598.95     67.02 o 
   9  -9   3     3007.64     2899.33    136.46 o 
  10  -9   3     2088.76     2277.53     85.94 o 
  11  -9   3      942.68      855.74     61.28 o 
 -10  -8   3        0.47       -7.52     35.01 o 
  -9  -8   3        0.31       54.81     41.00 o 
  -8  -8   3        7.64       21.42     35.60 o 
  -7  -8   3        0.28      -13.76     40.00 o 
  -6  -8   3        6.11       13.84     21.83 o 
  -5  -8   3       26.13       14.17     20.26 o 
  -4  -8   3       63.14       64.40     19.52 o 
  -3  -8   3      792.90      864.23     24.55 o 
  -2  -8   3     5191.94     5349.46     74.15 o 
  -1  -8   3     1878.00     1824.25     46.06 o 
   0  -8   3       19.62       43.41     28.71 o 
   1  -8   3      294.83      350.91     13.39 o 
   2  -8   3     2025.11     1944.76     61.78 o 
   3  -8   3     1826.03     1993.10     99.11 o 
   4  -8   3     1806.23     1658.80     45.45 o 
   5  -8   3     3970.82     3951.26     89.10 o 
   6  -8   3     1597.91     1773.44    101.56 o 
   7  -8   3      153.58      161.59     25.24 o 
   8  -8   3      775.45      799.47     81.88 o 
   9  -8   3      828.13      942.83    133.81 o 
  10  -8   3      976.30      931.19    180.02 o 
  11  -8   3      802.55      822.95    129.00 o 
 -10  -7   3      269.10      329.26     48.70 o 
  -9  -7   3      807.19      862.97    146.85 o 
  -8  -7   3     1182.78     1100.19     54.14 o 
  -7  -7   3     1577.74     1473.00     56.65 o 
  -6  -7   3     1948.91     1895.28     40.36 o 
  -5  -7   3     1695.70     1732.09     35.66 o 
  -4  -7   3     2618.61     2424.10     41.55 o 
  -3  -7   3    13465.09    13958.86    173.12 o 
  -2  -7   3     7925.90     7897.77     97.71 o 
  -1  -7   3     2996.52     2697.53     39.32 o 
   0  -7   3     8082.17     8273.89    117.32 o 
   1  -7   3     4855.33     4697.71     53.76 o 
   2  -7   3     3451.99     3079.18     36.34 o 
   3  -7   3     7526.26     7137.06    198.66 o 
   4  -7   3    13708.05    13858.60    591.84 o 
   5  -7   3     8340.35     8120.57    272.59 o 
   6  -7   3     4352.90     4218.96    209.69 o 
   7  -7   3     5288.99     5120.13    180.01 o 
   8  -7   3     2631.65     2452.62     59.29 o 
   9  -7   3     1076.58     1120.87     58.70 o 
  10  -7   3     1561.48     1535.84    102.67 o 
  12  -7   3      953.49      964.41    102.70 o 
 -11  -6   3        0.54        3.61     67.07 o 
 -10  -6   3       13.59       37.30     61.25 o 
  -9  -6   3       31.57       52.83     31.36 o 
  -8  -6   3      297.06      265.31     65.43 o 
  -7  -6   3      202.44      218.95     33.31 o 
  -6  -6   3       12.40       11.44     11.27 o 
  -5  -6   3       14.54       32.73     18.13 o 
  -4  -6   3       43.31       73.80     11.85 o 
  -3  -6   3       46.57       83.80     13.96 o 
  -2  -6   3     1861.35     1812.45     27.91 o 
  -1  -6   3      180.72      248.58     32.85 o 
   0  -6   3      121.47      156.24     20.99 o 
   1  -6   3       18.17        4.45     10.72 o 
   2  -6   3      693.37      622.97     42.21 o 
   3  -6   3        2.77       11.77     15.34 o 
   4  -6   3     1364.71     1361.64     57.24 o 
   5  -6   3      327.57      378.29     14.88 o 
   6  -6   3     2962.01     2787.25    104.38 o 
   7  -6   3     1054.26     1014.51     28.61 o 
   8  -6   3      596.02      563.74     44.42 o 
   9  -6   3      857.36      823.35     58.18 o 
  10  -6   3      460.31      474.75     53.38 o 
  11  -6   3      426.62      343.30     59.79 o 
  12  -6   3      621.00      783.77     93.95 o 
 -11  -5   3        4.38        1.70     28.87 o 
 -10  -5   3       39.58       65.47     42.43 o 
  -9  -5   3      461.16      406.46     37.12 o 
  -8  -5   3      197.77      167.18     28.46 o 
  -7  -5   3      310.85      340.72     26.00 o 
  -6  -5   3      132.88      141.16     29.48 o 
  -5  -5   3     2022.37     1966.44     34.06 o 
  -4  -5   3     1287.50     1311.57     25.78 o 
  -3  -5   3     3466.78     3537.74     59.63 o 
  -2  -5   3     4997.65     5367.55     57.48 o 
  -1  -5   3      658.69      563.64     29.46 o 
   0  -5   3     7266.57     7080.67     89.55 o 
   1  -5   3     5000.20     4604.29     46.57 o 
   2  -5   3      995.48      881.76     22.43 o 
   3  -5   3     1384.97     1356.55     27.87 o 
   4  -5   3     4930.81     4925.42     58.21 o 
   5  -5   3     4001.80     3915.73     87.57 o 
   6  -5   3     2250.81     2189.90     51.29 o 
   7  -5   3     2842.98     2771.08     82.34 o 
   8  -5   3     4063.80     4109.76     83.05 o 
   9  -5   3     1264.54     1186.31     37.82 o 
  10  -5   3      763.58      793.00     77.12 o 
  11  -5   3     1050.62      926.58     89.97 o 
  12  -5   3     1044.65     1082.20    105.67 o 
 -11  -4   3        3.55       31.17     62.39 o 
 -10  -4   3       37.44       13.21     26.00 o 
  -9  -4   3       26.59       30.53     29.33 o 
  -8  -4   3       46.23       51.05     22.03 o 
  -7  -4   3       76.65       76.67     15.14 o 
  -6  -4   3        3.96      -11.15     11.15 o 
  -5  -4   3       90.25      100.01     10.60 o 
  -4  -4   3      923.15      948.80     32.62 o 
  -3  -4   3      464.92      430.87     12.90 o 
  -2  -4   3      147.51      124.55      8.83 o 
  -1  -4   3     1899.06     2034.06     34.37 o 
   0  -4   3      220.12      216.96      9.28 o 
   1  -4   3     3647.22     3467.23     34.24 o 
   2  -4   3     3426.63     3409.41     59.26 o 
   3  -4   3      267.91      208.90     15.88 o 
   4  -4   3      987.07     1031.35     34.58 o 
   5  -4   3      127.56      106.96     11.99 o 
   6  -4   3      200.57      209.98     18.35 o 
   7  -4   3      258.38      209.76     16.65 o 
   8  -4   3     2165.18     2133.39    101.12 o 
   9  -4   3      888.99      835.60     31.93 o 
  10  -4   3       64.55       71.55     29.48 o 
  11  -4   3      144.44      137.24     34.01 o 
  12  -4   3      367.54      469.39     77.46 o 
 -11  -3   3       45.92       42.95     28.63 o 
 -10  -3   3      217.58      204.07     36.11 o 
  -9  -3   3      660.67      620.48     39.86 o 
  -8  -3   3      412.68      433.55     50.44 o 
  -7  -3   3        8.75       10.65     10.51 o 
  -6  -3   3       22.11        9.84     15.09 o 
  -5  -3   3        0.09       11.90     14.23 o 
  -4  -3   3       54.69       62.61      9.69 o 
  -3  -3   3     3250.99     3441.09     81.39 o 
  -2  -3   3     2255.05     2450.98     31.05 o 
  -1  -3   3       33.30       33.59     10.61 o 
   0  -3   3      359.32      377.70     32.12 o 
   1  -3   3     1799.23     1836.34     43.67 o 
   2  -3   3     3913.01     3802.24     37.70 o 
   3  -3   3       22.95       26.90      9.24 o 
   4  -3   3       84.54       59.42     10.61 o 
   5  -3   3     1393.93     1320.74     24.65 o 
   6  -3   3      778.80      792.48     20.82 o 
   7  -3   3     2721.59     2685.61     58.61 o 
   8  -3   3     1282.42     1195.23     79.85 o 
   9  -3   3      115.31       76.49     17.84 o 
  10  -3   3     1216.65     1270.44     82.16 o 
  11  -3   3      832.10      801.16     89.53 o 
  12  -3   3      576.94      537.93     81.44 o 
 -12  -2   3      142.89      214.13    137.25 o 
 -11  -2   3        6.77      -24.81     31.99 o 
 -10  -2   3        5.12       23.14     25.23 o 
  -9  -2   3       60.74       61.82     30.08 o 
  -8  -2   3        6.48       11.67     18.66 o 
  -7  -2   3      247.92      213.58     16.39 o 
  -6  -2   3     1920.65     1940.33     35.00 o 
  -5  -2   3     1290.69     1474.67     34.95 o 
  -4  -2   3       53.38       93.57     12.06 o 
  -3  -2   3     1641.47     1664.37     20.74 o 
  -2  -2   3       28.76       42.24      6.75 o 
  -1  -2   3     1917.07     1925.39     59.21 o 
   0  -2   3       16.58       25.28      4.00 o 
   1  -2   3      688.66      737.43     23.92 o 
   2  -2   3      270.77      299.88     18.43 o 
   3  -2   3       51.51       32.71      7.78 o 
   4  -2   3     3082.94     3152.55     38.26 o 
   5  -2   3     1140.51     1205.16     22.63 o 
   6  -2   3      358.64      349.70     14.93 o 
   7  -2   3      155.07      130.15     14.60 o 
   8  -2   3       88.71       73.20     15.04 o 
   9  -2   3       26.78       46.28     26.45 o 
  10  -2   3       29.66      -10.16     43.02 o 
  11  -2   3       96.89       94.62     52.99 o 
  12  -2   3       75.50       79.09     60.99 o 
 -12  -1   3      561.63      641.37    167.54 o 
 -11  -1   3      589.70      617.34     49.56 o 
 -10  -1   3      729.15      726.10     43.81 o 
  -9  -1   3     1457.30     1523.07     41.35 o 
  -8  -1   3     2362.60     2385.46     65.00 o 
  -7  -1   3     1187.75     1136.43     29.48 o 
  -6  -1   3     3379.41     3505.96     80.85 o 
  -5  -1   3      912.99      874.28     18.82 o 
  -4  -1   3      350.17      310.25     11.32 o 
  -3  -1   3      260.96      230.29      8.86 o 
  -2  -1   3      264.17      275.76      7.72 o 
  -1  -1   3     5648.71     5620.75     74.16 o 
   0  -1   3     1489.76     1440.74     22.62 o 
   1  -1   3     4433.20     4373.08     36.53 o 
   2  -1   3     1964.42     2148.46     23.57 o 
   3  -1   3      922.72      953.60     26.36 o 
   4  -1   3      312.59      299.39     14.81 o 
   5  -1   3      439.40      483.36     24.81 o 
   6  -1   3      213.58      234.77     36.55 o 
   7  -1   3      807.38      762.96     22.61 o 
   8  -1   3        3.60        3.96     66.11 o 
   9  -1   3      181.83      146.60     35.38 o 
  10  -1   3      563.05      511.49     43.63 o 
  11  -1   3      226.60      219.10     40.29 o 
 -12   0   3      262.21      298.74     94.87 o 
 -11   0   3       55.25       26.13     26.57 o 
 -10   0   3      213.29      256.17     31.04 o 
  -9   0   3      235.54      245.58     24.77 o 
  -8   0   3      375.15      395.71     27.02 o 
  -7   0   3     1480.46     1322.28     30.97 o 
  -6   0   3     1276.84     1303.21     26.86 o 
  -5   0   3      501.19      535.91     16.08 o 
  -4   0   3      253.46      266.73     12.22 o 
  -3   0   3     1242.63     1337.03     18.61 o 
  -2   0   3      168.76      162.78      6.74 o 
  -1   0   3     1611.94     1637.20     27.47 o 
   0   0   3        7.09       22.41     12.95 o 
   1   0   3       66.19      114.19     30.11 o 
   2   0   3     1951.27     1987.78     51.81 o 
   3   0   3       19.75       25.44      5.85 o 
   4   0   3       84.39       65.65      7.51 o 
   5   0   3      213.31      203.98     25.39 o 
   6   0   3       21.79       23.30     15.31 o 
   7   0   3        4.17       72.15     22.11 o 
   8   0   3        7.90      -31.80     38.14 o 
   9   0   3       76.40      126.77     53.91 o 
  10   0   3        0.65      -14.73     31.35 o 
  11   0   3       16.99       43.67     63.16 o 
 -12   1   3      827.04      814.50     91.37 o 
 -11   1   3     1124.04     1221.11     70.92 o 
 -10   1   3     1913.47     1804.69     92.42 o 
  -9   1   3     2202.65     2375.08    105.42 o 
  -8   1   3     3035.29     2970.47     77.75 o 
  -7   1   3     6043.29     6095.29     89.86 o 
  -6   1   3    10061.87    10300.02    129.60 o 
  -5   1   3     5838.57     6292.37     72.88 o 
  -4   1   3     3307.26     3230.25     37.45 o 
  -3   1   3     2107.43     1974.14     47.39 o 
  -2   1   3       18.68       43.93      7.26 o 
  -1   1   3     4305.35     4414.20     42.09 o 
   0   1   3    31387.95    32443.54    239.47 o 
   1   1   3     3337.84     3460.80     35.72 o 
   2   1   3     9957.79     9574.25    207.14 o 
   3   1   3     3680.55     3746.17     61.41 o 
   4   1   3       50.00      107.04     17.15 o 
   5   1   3        3.35        6.22     20.43 o 
   6   1   3      107.42       53.38     39.98 o 
   7   1   3      203.28      264.33     27.97 o 
   8   1   3       35.09       79.36     26.61 o 
   9   1   3      383.17      383.06     37.79 o 
  10   1   3       33.07       56.44     31.39 o 
  11   1   3      102.11       92.80     60.51 o 
 -12   2   3      429.08      423.11     76.87 o 
 -11   2   3      275.23      310.22     37.76 o 
 -10   2   3      462.86      460.04     35.36 o 
  -9   2   3      715.13      710.07     30.91 o 
  -8   2   3      961.61     1000.28     40.06 o 
  -7   2   3      861.45      821.61     24.64 o 
  -6   2   3        2.45       -4.69     10.07 o 
  -5   2   3     2914.03     3010.28     52.48 o 
  -4   2   3     1740.13     1824.20     43.71 o 
  -3   2   3     1223.66     1249.32     26.88 o 
  -2   2   3    28727.42    30491.78    247.54 o 
  -1   2   3     2476.14     2606.01     26.06 o 
   0   2   3      118.18      117.76     11.41 o 
   1   2   3       24.15        8.27     10.45 o 
   2   2   3      573.93      573.19     28.60 o 
   3   2   3      750.87      771.93     27.40 o 
   4   2   3       48.32       41.44     16.79 o 
   5   2   3      957.59      887.74     34.66 o 
   6   2   3      646.91      613.38     73.26 o 
   7   2   3      108.40      167.73     27.46 o 
   8   2   3       98.21      122.82     29.59 o 
   9   2   3        5.55       14.92     27.82 o 
  10   2   3        1.45       15.94     55.02 o 
  11   2   3       15.02      -10.08     34.52 o 
 -12   3   3     1532.26     1563.88    101.91 o 
 -11   3   3      486.54      513.06     30.82 o 
 -10   3   3      988.97      971.69     36.44 o 
  -9   3   3     4110.77     4144.40    100.28 o 
  -8   3   3     5513.67     5505.37    139.20 o 
  -7   3   3     5055.74     5081.79     75.28 o 
  -6   3   3     6379.98     6664.73    103.32 o 
  -5   3   3     8663.41     8279.66    101.15 o 
  -4   3   3    17473.24    18478.23    183.58 o 
  -3   3   3    43982.56    46705.18    436.39 o 
  -2   3   3    16568.15    16448.04    136.55 o 
  -1   3   3       46.89       22.64      8.15 o 
   1   3   3     1131.73     1011.52     15.26 o 
   2   3   3    21225.54    21269.60    969.44 o 
   3   3   3    16492.47    17460.96    272.67 o 
   4   3   3     7075.83     6851.92    123.94 o 
   5   3   3     4726.39     4678.79    197.63 o 
   6   3   3     2214.88     2400.64     69.18 o 
   7   3   3      543.91      533.97     38.55 o 
   8   3   3      916.38      977.09     52.26 o 
   9   3   3      692.38      565.17     48.46 o 
  10   3   3      370.11      449.08     71.25 o 
  11   3   3      409.98      353.97     49.82 o 
 -12   4   3      673.80      580.61     71.99 o 
 -11   4   3      589.30      540.52     34.80 o 
 -10   4   3      355.72      356.11     28.44 o 
  -9   4   3     1326.35     1363.70     44.61 o 
  -8   4   3     1174.61     1089.90     59.16 o 
  -7   4   3      731.20      718.65     65.38 o 
  -6   4   3      715.70      648.12     25.11 o 
  -5   4   3     1004.40      916.65     22.11 o 
  -4   4   3     5560.72     5560.81     56.91 o 
  -3   4   3     4986.96     4971.81     47.67 o 
  -2   4   3     1636.39     1699.92     22.80 o 
  -1   4   3      276.79      236.85     16.49 o 
   0   4   3        9.63       31.41      8.84 o 
   1   4   3     1290.86     1255.57     19.57 o 
   2   4   3      882.67      945.85     14.29 o 
   3   4   3      370.45      347.70     22.90 o 
   4   4   3      302.59      293.93     24.86 o 
   5   4   3      126.65      207.85     26.88 o 
   6   4   3       82.60       80.74     25.36 o 
   7   4   3       86.84       30.15     25.49 o 
   8   4   3        1.46      -26.04     27.71 o 
   9   4   3       34.54       59.15     37.03 o 
  10   4   3       80.48      123.94     99.04 o 
 -12   5   3     1107.22      982.88     57.76 o 
 -11   5   3     1171.46     1222.46    111.31 o 
 -10   5   3     1437.42     1613.85     61.78 o 
  -9   5   3     2578.54     2458.20     83.28 o 
  -8   5   3     2516.06     2470.32    157.96 o 
  -7   5   3     5051.63     5023.86    215.69 o 
  -6   5   3     4718.48     4616.37     99.41 o 
  -5   5   3     6482.43     6258.90    148.44 o 
  -4   5   3    25298.92    25035.25    418.97 o 
  -3   5   3    19292.86    19762.37    290.02 o 
  -2   5   3    11471.10    11448.07    206.71 o 
  -1   5   3    11198.51    11104.27    115.05 o 
   0   5   3     6535.78     6397.71     78.08 o 
   1   5   3    11973.00    11752.55    278.06 o 
   2   5   3    10715.21    10002.10    403.47 o 
   3   5   3     5666.61     5692.87    147.94 o 
   4   5   3     9632.70    10072.91    196.81 o 
   5   5   3     7213.52     7491.69    165.74 o 
   6   5   3     4900.32     5122.85    128.95 o 
   7   5   3     4878.56     4726.21    134.85 o 
   8   5   3     1649.25     1770.93    164.85 o 
   9   5   3     1046.30     1243.92     70.21 o 
  10   5   3      545.92      560.22     56.85 o 
 -12   6   3      208.51      255.88     71.42 o 
 -11   6   3      553.76      461.34     44.76 o 
 -10   6   3     1293.74     1452.25     60.93 o 
  -9   6   3      924.72     1028.69     51.37 o 
  -8   6   3      686.84      740.93     38.73 o 
  -7   6   3      461.69      411.15     40.11 o 
  -6   6   3      989.30      927.90     45.03 o 
  -5   6   3     2623.15     2512.00     81.40 o 
  -4   6   3     4415.15     4532.43    117.35 o 
  -3   6   3     1743.44     1625.66     37.84 o 
  -2   6   3     2587.26     2432.49     46.34 o 
  -1   6   3      828.45      789.66     19.87 o 
   0   6   3     1000.05      960.88     25.31 o 
   1   6   3     2524.89     2680.70     78.27 o 
   2   6   3      643.57      552.15     45.34 o 
   3   6   3      167.74      237.72     53.16 o 
   4   6   3      416.31      453.43    108.53 o 
   5   6   3     1069.52     1011.60     47.01 o 
   6   6   3      253.91      255.63     35.53 o 
   7   6   3        1.65      -24.58     30.05 o 
   8   6   3      102.50       97.16     35.58 o 
   9   6   3       39.28       57.79     52.51 o 
  10   6   3        5.66      -19.06     36.96 o 
 -12   7   3      258.13      284.85     40.91 o 
 -11   7   3      552.94      692.20     48.76 o 
 -10   7   3     1033.34      972.17     52.06 o 
  -9   7   3      904.62      875.88     83.06 o 
  -8   7   3      516.75      625.98     37.30 o 
  -7   7   3     1680.97     1789.01     59.56 o 
  -6   7   3     3608.21     3729.16     86.21 o 
  -5   7   3     7736.98     7761.07    150.95 o 
  -4   7   3     5171.28     4993.35     98.78 o 
  -3   7   3     3341.75     3345.11     69.43 o 
  -2   7   3    11357.65    11096.12    123.78 o 
  -1   7   3    19019.28    19977.66    311.93 o 
   0   7   3    20121.50    20811.08    257.88 o 
   1   7   3    10218.75    10225.17    131.93 o 
   2   7   3     3458.87     3244.72    114.48 o 
   3   7   3     2626.98     2604.30     68.11 o 
   4   7   3     2077.48     2028.32     74.03 o 
   5   7   3     3851.98     3901.34    111.74 o 
   6   7   3     8522.88     8318.18    214.02 o 
   7   7   3     5512.11     5410.70    161.06 o 
   8   7   3     2166.94     2306.63    109.98 o 
   9   7   3      626.30      791.74     64.25 o 
 -12   8   3       94.72       69.18     33.48 o 
 -11   8   3      149.74      219.06    101.08 o 
 -10   8   3      480.44      397.46     39.78 o 
  -9   8   3      975.80     1019.71     51.05 o 
  -8   8   3     1057.03     1039.00     49.39 o 
  -7   8   3      338.93      323.36     30.91 o 
  -6   8   3      567.29      518.21     33.43 o 
  -5   8   3     1738.13     1730.59     94.71 o 
  -4   8   3      825.82      879.12     36.00 o 
  -3   8   3      353.17      285.55     11.88 o 
  -2   8   3     1832.99     1740.17     43.08 o 
  -1   8   3     1649.12     1625.48     32.00 o 
   0   8   3     4021.98     3868.01    190.90 o 
   1   8   3     2065.08     2104.54     69.47 o 
   2   8   3      666.23      650.25     19.88 o 
   3   8   3      943.55      950.83     42.23 o 
   4   8   3      282.88      299.76     38.58 o 
   5   8   3      575.73      571.04     43.78 o 
   6   8   3      833.52      910.05     76.58 o 
   7   8   3      120.51      188.28     40.14 o 
   8   8   3      159.51      215.17     41.70 o 
   9   8   3       21.28       19.21     37.41 o 
 -12   9   3        9.76        7.93     30.77 o 
 -11   9   3       29.26       26.58     46.06 o 
 -10   9   3       93.92      131.27     35.62 o 
  -9   9   3      444.83      474.62    113.35 o 
  -8   9   3      188.69      223.36     31.63 o 
  -7   9   3      488.36      406.74     34.56 o 
  -6   9   3     1873.52     1956.56     66.10 o 
  -5   9   3      400.78      347.81     65.15 o 
  -4   9   3      227.57      265.86     27.54 o 
  -3   9   3     1003.09      822.28     86.16 o 
  -2   9   3     3240.23     3207.33     59.62 o 
  -1   9   3     6765.34     6959.41    154.35 o 
   0   9   3     4955.88     4907.13     94.18 o 
   1   9   3     5249.56     5194.07    162.23 o 
   2   9   3     3611.31     3750.38     93.32 o 
   3   9   3     1996.84     2044.77     69.12 o 
   4   9   3     1505.10     1627.24     63.55 o 
   5   9   3     1479.57     1419.41     67.19 o 
   6   9   3     1419.68     1401.57    112.95 o 
   7   9   3     1480.37     1600.00     84.24 o 
   8   9   3      915.56      853.23     65.80 o 
 -11  10   3      167.05      195.17     40.22 o 
 -10  10   3       23.28       37.60     29.91 o 
  -9  10   3       29.23       33.53     57.91 o 
  -8  10   3      157.15      194.31     33.49 o 
  -7  10   3      517.31      462.90     46.67 o 
  -6  10   3      914.37      901.91     48.82 o 
  -5  10   3      179.15      248.17     57.71 o 
  -4  10   3      518.68      526.34     36.33 o 
  -3  10   3      160.00      157.59     41.16 o 
  -2  10   3      468.47      412.35     22.27 o 
  -1  10   3     1055.42     1024.86     38.02 o 
   0  10   3      429.28      384.90     22.40 o 
   1  10   3     1782.54     1720.84     52.02 o 
   2  10   3     1336.13     1225.05     74.81 o 
   3  10   3      252.76      264.39     33.26 o 
   4  10   3      218.55      229.88     50.98 o 
   5  10   3      524.88      478.68     45.15 o 
   6  10   3      138.42      105.98     35.64 o 
   7  10   3       72.29       89.43     57.67 o 
   8  10   3      177.95      125.69     44.00 o 
 -11  11   3       11.82      -27.91     32.83 o 
 -10  11   3        0.75       79.45     34.42 o 
  -9  11   3        7.36       17.86     29.09 o 
  -8  11   3       11.65       20.71     41.62 o 
  -7  11   3       28.24       31.29     54.34 o 
  -6  11   3      204.35      295.50     66.79 o 
  -5  11   3        8.18       43.12     25.84 o 
  -4  11   3      253.37      307.54     32.78 o 
  -3  11   3       98.58       50.23     43.80 o 
  -2  11   3      265.81      231.52     17.99 o 
  -1  11   3       61.27       61.35     14.28 o 
   0  11   3      532.95      504.52     76.90 o 
   1  11   3     1550.29     1517.73     62.68 o 
   2  11   3      321.87      267.14     26.28 o 
   3  11   3      681.26      646.10     72.63 o 
   4  11   3      562.07      533.51    116.12 o 
   5  11   3      239.36      386.49     53.84 o 
   6  11   3      545.87      636.43     54.63 o 
   7  11   3      240.38      284.36     54.56 o 
 -10  12   3       15.40       44.36     34.08 o 
  -9  12   3       28.01       65.52     33.21 o 
  -8  12   3        3.33        8.57     29.17 o 
  -7  12   3       25.06        3.87     28.11 o 
  -6  12   3       22.04       23.27     28.69 o 
  -5  12   3        2.32        4.06     25.16 o 
  -4  12   3       21.08       78.82     28.26 o 
  -3  12   3       81.59       99.16     27.71 o 
  -2  12   3       97.28      104.66     16.22 o 
  -1  12   3       56.64       66.54     17.10 o 
   0  12   3        3.18       -5.71     14.20 o 
   1  12   3      357.06      394.61     51.14 o 
   2  12   3      611.45      687.78     47.91 o 
   3  12   3       64.90       43.59     33.11 o 
   4  12   3       49.96       83.15     34.99 o 
   5  12   3      118.49      109.56     36.39 o 
   6  12   3        5.72       41.75     36.02 o 
 -10  13   3       14.39       74.72     38.36 o 
  -9  13   3        7.59      -16.58     33.88 o 
  -8  13   3       32.62       50.33     34.55 o 
  -7  13   3      311.79      264.91     40.74 o 
  -6  13   3      147.37      153.42     35.40 o 
  -5  13   3       28.77       29.65     29.70 o 
  -4  13   3       31.97       52.23     35.04 o 
  -3  13   3      172.98      264.37     52.24 o 
  -2  13   3       66.79      -22.20     34.07 o 
  -1  13   3        6.11      -13.39     14.54 o 
   0  13   3       61.00       74.34     19.22 o 
   1  13   3        0.50       -3.24     14.91 o 
   2  13   3       15.38      -35.21     35.21 o 
   3  13   3      173.10      131.36     34.80 o 
   4  13   3        7.50       18.35     32.36 o 
   5  13   3       15.97       24.03     34.19 o 
  -9  14   3      246.98      210.02     53.45 o 
  -8  14   3      124.41      105.77     39.88 o 
  -7  14   3      438.78      407.30     50.51 o 
  -6  14   3      239.77      303.52     71.55 o 
  -5  14   3      183.50      179.74     52.88 o 
  -4  14   3      168.32      197.44     36.44 o 
  -3  14   3      273.49      313.36     75.43 o 
  -2  14   3       17.06        1.96     24.14 o 
  -1  14   3       42.52        9.62     34.27 o 
   0  14   3      111.27      118.24     19.64 o 
   1  14   3      299.35      336.66    109.72 o 
   2  14   3       36.71       54.12     39.71 o 
   3  14   3        1.12       66.28     32.00 o 
   4  14   3        0.13       11.35     56.57 o 
  -9  15   3       45.52      -11.15     52.31 o 
  -8  15   3       75.54       65.92     38.95 o 
  -7  15   3      167.41      237.85     65.08 o 
  -6  15   3       86.19       31.65     34.61 o 
  -5  15   3      163.98      167.15     38.81 o 
  -4  15   3       86.04       87.88     34.86 o 
  -3  15   3      332.64      289.38     46.95 o 
  -2  15   3      457.00      486.46     43.11 o 
  -1  15   3        9.43        3.70     28.67 o 
   0  15   3      130.68      153.92     71.27 o 
   1  15   3      218.22      204.81     67.20 o 
   2  15   3      105.30      134.46     33.23 o 
   3  15   3       58.88       70.10     34.56 o 
  -7  16   3      364.63      312.64     52.27 o 
  -6  16   3      280.09      280.63     47.10 o 
  -5  16   3      315.60      299.93     47.51 o 
  -4  16   3      905.99     1033.55    201.59 o 
  -3  16   3      934.96      817.76     60.12 o 
  -2  16   3      188.16      218.75     37.77 o 
  -1  16   3      465.21      521.51    101.71 o 
   0  16   3      254.07      447.83     77.20 o 
   1  16   3       59.79       90.89     57.86 o 
   2  16   3       58.43      135.15     62.15 o 
  -6  17   3       51.48      108.14     43.73 o 
  -5  17   3       82.98       51.93     43.44 o 
  -4  17   3      404.51      356.02     50.60 o 
  -3  17   3      453.34      372.59     56.08 o 
  -2  17   3       73.51      177.67     43.28 o 
  -1  17   3       26.88       37.26     59.40 o 
   0  17   3      239.49      276.81     73.92 o 
   1 -19   4      279.65      271.01     48.32 o 
   2 -19   4      235.06      243.81     56.42 o 
   3 -19   4      266.17      448.64    110.24 o 
  -2 -18   4       66.84       88.17     49.64 o 
  -1 -18   4       34.44       20.86     28.38 o 
   0 -18   4      297.11      323.23     48.00 o 
   1 -18   4      218.56      309.26     66.48 o 
   2 -18   4       66.29       85.69     37.21 o 
   3 -18   4      307.28      514.59    102.08 o 
   4 -18   4      234.09      302.47     63.00 o 
   5 -18   4       91.59      177.01     65.15 o 
   6 -18   4      133.66       82.91     47.81 o 
  -3 -17   4        0.08       24.13     28.95 o 
  -2 -17   4       30.49        9.71     31.05 o 
  -1 -17   4      130.21      159.69     34.87 o 
   0 -17   4       40.31       43.27     32.97 o 
   1 -17   4      100.75      127.11     38.80 o 
   2 -17   4      313.63      404.71     45.00 o 
   3 -17   4      370.35      422.39     96.53 o 
   4 -17   4      467.59      483.87     56.59 o 
   5 -17   4      406.64      373.17     50.22 o 
   6 -17   4      214.67      233.87     46.61 o 
   7 -17   4      386.98      414.65     53.79 o 
  -4 -16   4        0.37      -33.78     33.78 o 
  -3 -16   4       47.97        6.31     25.46 o 
  -2 -16   4       28.98      -13.20     19.84 o 
  -1 -16   4        2.65       18.98     20.21 o 
   0 -16   4       51.96      -10.28     26.20 o 
   1 -16   4        0.12      -23.79     27.91 o 
   2 -16   4       20.26       20.44     28.94 o 
   3 -16   4      133.37       69.41     32.88 o 
   4 -16   4      136.44      216.14     42.78 o 
   5 -16   4      181.94      224.52     70.02 o 
   6 -16   4      214.72      280.79     68.43 o 
   7 -16   4       97.63       27.65     35.27 o 
   8 -16   4      137.25      226.64     99.68 o 
  -5 -15   4        0.86       39.02     45.92 o 
  -4 -15   4       26.43      -14.09     26.67 o 
  -3 -15   4       19.16       12.47     21.46 o 
  -2 -15   4       23.74       31.97     28.70 o 
  -1 -15   4        0.30        7.21     21.22 o 
   0 -15   4        9.28       -4.45     20.11 o 
   1 -15   4       25.63       27.83     51.79 o 
   2 -15   4       92.53       95.48     29.91 o 
   3 -15   4      280.55      290.39     38.29 o 
   4 -15   4      307.18      301.03     39.32 o 
   5 -15   4       17.27        0.98     54.76 o 
   6 -15   4       56.88       33.32     64.62 o 
   7 -15   4      206.16      303.15     44.83 o 
   8 -15   4       80.91       74.09     66.35 o 
   9 -15   4       96.89      139.76     43.76 o 
  -6 -14   4      365.07      310.03     46.31 o 
  -5 -14   4      723.19      792.48    173.70 o 
  -4 -14   4      152.67      208.35     50.21 o 
  -3 -14   4      352.47      388.76     28.76 o 
  -2 -14   4      139.63      203.91     23.72 o 
  -1 -14   4       18.55       38.92     18.86 o 
   0 -14   4      537.90      561.65     41.96 o 
   1 -14   4      153.68      200.26     48.23 o 
   2 -14   4       38.91       63.51     70.46 o 
   3 -14   4       19.95       -7.10     41.59 o 
   4 -14   4       73.29       26.76     27.12 o 
   5 -14   4       14.79       20.64     50.76 o 
   6 -14   4      268.99      222.68     38.09 o 
   7 -14   4      192.25       74.36     34.42 o 
   8 -14   4        0.76       -6.35     31.14 o 
   9 -14   4        0.08       38.68     61.69 o 
  -7 -13   4       77.07       39.49     31.56 o 
  -6 -13   4       22.37       58.25     30.81 o 
  -5 -13   4      138.71      192.40     33.18 o 
  -4 -13   4      159.05      197.69     23.06 o 
  -3 -13   4       92.64       93.50     20.54 o 
  -2 -13   4       89.49       66.70     25.02 o 
  -1 -13   4     1345.77     1274.66     51.84 o 
   0 -13   4      716.84      746.91     30.40 o 
   1 -13   4        0.75       26.27     21.10 o 
   2 -13   4      253.35      309.65     31.61 o 
   3 -13   4      201.84      286.96     36.50 o 
   4 -13   4       19.33       63.90     27.33 o 
   5 -13   4        0.98       33.72     37.05 o 
   6 -13   4       20.73       40.69     29.24 o 
   7 -13   4      172.52      181.60     35.19 o 
   8 -13   4       99.21       48.73     54.98 o 
   9 -13   4       36.17       37.99     45.68 o 
  10 -13   4      122.80      157.81     39.94 o 
  -8 -12   4      585.20      524.75     52.04 o 
  -7 -12   4      857.46      933.93     57.84 o 
  -6 -12   4     2273.21     2397.02     89.27 o 
  -5 -12   4     3294.66     3014.88    209.44 o 
  -4 -12   4     1484.73     1351.99     76.12 o 
  -3 -12   4      308.75      331.27     77.62 o 
  -2 -12   4      605.96      592.68     46.87 o 
  -1 -12   4     3150.23     3082.17     60.75 o 
   0 -12   4     1643.56     1604.89     37.68 o 
   1 -12   4     3158.15     3267.48    106.11 o 
   2 -12   4     2044.74     1926.72     99.31 o 
   3 -12   4      673.83      730.08     41.90 o 
   4 -12   4      217.64      235.55     30.24 o 
   5 -12   4      315.79      302.47     35.05 o 
   6 -12   4        1.29       12.14     25.44 o 
   7 -12   4       45.99      -11.84     26.61 o 
   8 -12   4      231.79      248.76     37.43 o 
   9 -12   4      132.14      117.71     35.49 o 
  10 -12   4       31.69       38.37     31.31 o 
  -8 -11   4       60.81       38.93     98.06 o 
  -7 -11   4      327.42      302.61     47.21 o 
  -6 -11   4      236.65      307.91     34.77 o 
  -5 -11   4     1002.35      849.59     30.45 o 
  -4 -11   4      228.28      247.38     23.76 o 
  -3 -11   4       80.79       53.78     23.33 o 
  -2 -11   4     1496.07     1446.55     44.82 o 
  -1 -11   4      436.65      436.43     21.75 o 
   0 -11   4      312.13      304.07     19.98 o 
   1 -11   4      973.71      871.36     42.34 o 
   2 -11   4     1998.59     1908.15     69.16 o 
   3 -11   4     1079.67     1107.71     42.48 o 
   4 -11   4     1300.87     1373.22     54.59 o 
   5 -11   4     1388.56     1510.46     58.52 o 
   6 -11   4      412.64      333.19     47.24 o 
   7 -11   4      138.86      203.25     86.36 o 
   8 -11   4      236.68      293.56     36.32 o 
   9 -11   4      246.75      330.90     51.04 o 
  10 -11   4      373.90      506.12    201.98 o 
  11 -11   4      144.22      201.95     40.79 o 
  -9 -10   4      885.53     1009.85     71.01 o 
  -8 -10   4     1767.83     1635.47     75.62 o 
  -7 -10   4     4001.39     4049.17    187.81 o 
  -6 -10   4     4004.70     3877.02    109.70 o 
  -5 -10   4     2067.66     1985.11     44.39 o 
  -4 -10   4     2702.69     2734.48     57.66 o 
  -3 -10   4     8392.35     8196.45    165.99 o 
  -2 -10   4     7914.26     7881.50    117.04 o 
  -1 -10   4     4690.25     4546.19     69.20 o 
   0 -10   4     3940.27     3791.01     92.11 o 
   1 -10   4     3745.10     3584.10     91.24 o 
   2 -10   4     4995.93     5067.51    187.67 o 
   3 -10   4     6568.04     6252.75    354.44 o 
   4 -10   4     2757.92     2716.75     70.77 o 
   5 -10   4     4859.73     4984.06    118.46 o 
   6 -10   4     2027.84     2169.51     69.31 o 
   7 -10   4     1176.54     1222.61     54.39 o 
   8 -10   4     1005.28      975.83     53.56 o 
   9 -10   4      523.55      552.27     43.88 o 
  10 -10   4      539.67      530.20    153.23 o 
  11 -10   4      558.79      517.30     49.50 o 
  -9  -9   4        9.21      -21.57     28.81 o 
  -8  -9   4        2.35       47.57     44.26 o 
  -7  -9   4       75.14       48.68     29.57 o 
  -6  -9   4       26.39        3.69     14.64 o 
  -5  -9   4     1155.96     1132.17     36.34 o 
  -4  -9   4      671.69      691.17     25.43 o 
  -3  -9   4      291.10      315.88     27.98 o 
  -2  -9   4     1590.85     1599.68     41.19 o 
  -1  -9   4     1500.10     1402.57     28.85 o 
   0  -9   4      602.29      583.58     19.60 o 
   1  -9   4     1562.12     1581.98     34.35 o 
   2  -9   4     2216.91     2110.72     35.64 o 
   3  -9   4     1440.78     1504.99     25.63 o 
   4  -9   4     1535.88     1494.47     35.60 o 
   5  -9   4     3820.21     3938.37     93.77 o 
   6  -9   4     1603.03     1786.23     63.06 o 
   7  -9   4       67.81       46.79     24.13 o 
   8  -9   4      542.33      409.92     36.51 o 
   9  -9   4      200.77      225.77     32.06 o 
  10  -9   4      556.30      573.62    126.49 o 
  11  -9   4      247.26      245.55     44.11 o 
 -10  -8   4      602.41      517.52     49.53 o 
  -9  -8   4     1467.22     1487.53     70.35 o 
  -8  -8   4     2652.91     2684.45     91.51 o 
  -7  -8   4     5517.23     5366.86    240.75 o 
  -6  -8   4     4762.94     4711.24    176.56 o 
  -5  -8   4     1356.25     1301.45     53.35 o 
  -4  -8   4     6386.16     6197.56    141.94 o 
  -3  -8   4    19762.45    19611.82    259.28 o 
  -2  -8   4    11524.80    11373.71    146.02 o 
  -1  -8   4    10537.26    10332.88    128.63 o 
   0  -8   4     1656.83     1341.74     33.96 o 
   1  -8   4     8463.80     8502.25     98.77 o 
   2  -8   4    13597.53    13102.52    166.73 o 
   3  -8   4    14078.38    14073.97    394.45 o 
   4  -8   4    14868.78    15523.09    353.97 o 
   5  -8   4    13284.45    13990.88    267.96 o 
   6  -8   4     3351.96     3249.11    178.79 o 
   7  -8   4     1401.12     1505.42     53.14 o 
   8  -8   4     2539.65     2590.05     80.32 o 
   9  -8   4     2728.29     2665.21    139.48 o 
  10  -8   4     1091.45     1105.81     57.21 o 
  11  -8   4      737.02      898.24     90.36 o 
 -10  -7   4        0.03      -31.10     31.10 o 
  -9  -7   4        9.79       71.01     33.11 o 
  -8  -7   4       37.71       66.91     26.83 o 
  -7  -7   4        2.08      -19.58     56.57 o 
  -6  -7   4       16.26       14.17     17.17 o 
  -5  -7   4        2.51        3.44     11.91 o 
  -4  -7   4       38.73       42.20     11.57 o 
  -3  -7   4      136.37      110.91     18.22 o 
  -2  -7   4     1017.11     1044.39     26.02 o 
  -1  -7   4     3371.12     3618.00     48.25 o 
   0  -7   4     1062.27      927.31     43.49 o 
   1  -7   4      599.98      560.17     24.21 o 
   2  -7   4     1712.63     1696.75     35.99 o 
   3  -7   4     2345.54     2514.23     74.24 o 
   4  -7   4      675.25      638.26     32.87 o 
   5  -7   4     2282.17     2311.10     48.78 o 
   6  -7   4     2232.73     2206.34     55.44 o 
   7  -7   4      621.20      564.20     25.03 o 
   8  -7   4      715.15      669.26     35.31 o 
   9  -7   4      149.40      151.82     27.60 o 
  10  -7   4       93.38       96.95     46.93 o 
  11  -7   4      225.01      250.35     64.60 o 
 -11  -6   4      380.44      422.27    101.36 o 
 -10  -6   4      851.33      834.50     58.61 o 
  -9  -6   4     1257.41     1257.56    116.41 o 
  -8  -6   4     2108.25     2169.54     71.84 o 
  -7  -6   4      703.46      688.75     36.03 o 
  -6  -6   4     1752.24     1697.68     34.20 o 
  -5  -6   4     5731.83     5466.29    115.57 o 
  -4  -6   4    11424.77    11395.44    188.06 o 
  -3  -6   4    11746.95    11596.21    134.66 o 
  -2  -6   4     3617.54     3553.61     46.73 o 
  -1  -6   4    15196.16    14793.44    158.47 o 
   0  -6   4    16226.47    16830.38    172.15 o 
   1  -6   4    18946.66    19345.36    194.32 o 
   2  -6   4    15752.91    16093.95    164.12 o 
   3  -6   4    10307.83    10205.41    107.49 o 
   4  -6   4     6079.70     5801.68     68.41 o 
   5  -6   4     5020.05     4975.65    123.17 o 
   6  -6   4     5465.07     5473.29     83.54 o 
   7  -6   4    13602.23    13526.91    430.19 o 
   8  -6   4     5180.33     5120.79    181.90 o 
   9  -6   4     1480.57     1473.37     62.22 o 
  10  -6   4      839.59      783.60     47.37 o 
  11  -6   4      760.71      763.87     88.17 o 
 -11  -5   4        5.85       -5.49     28.79 o 
 -10  -5   4       42.96       68.73     34.64 o 
  -9  -5   4       17.04       -2.26     29.74 o 
  -8  -5   4      498.85      491.98     77.52 o 
  -7  -5   4        0.05       41.82     14.67 o 
  -6  -5   4        9.24       27.46     12.54 o 
  -5  -5   4        2.88      -10.13     10.13 o 
  -4  -5   4      324.37      328.33     13.86 o 
  -3  -5   4        0.25       -5.05      8.68 o 
  -2  -5   4      148.24      152.47     11.07 o 
  -1  -5   4      290.29      354.21     44.22 o 
   0  -5   4      499.36      557.90     13.09 o 
   1  -5   4     3403.89     3427.19     45.91 o 
   2  -5   4        6.78        2.67      9.27 o 
   3  -5   4        5.15       60.34     22.70 o 
   4  -5   4      268.55      272.87     30.35 o 
   5  -5   4     1072.18      990.68     24.08 o 
   6  -5   4     1120.26     1104.60     31.60 o 
   7  -5   4     1338.20     1362.71     51.18 o 
   8  -5   4     2256.23     2142.65     57.79 o 
   9  -5   4      300.41      342.17     36.18 o 
  10  -5   4       56.21       52.73     32.08 o 
  11  -5   4       26.97       38.97     48.77 o 
 -11  -4   4      143.82      148.44     39.06 o 
 -10  -4   4      714.05      690.90     91.30 o 
  -9  -4   4      115.06      144.61     65.15 o 
  -8  -4   4      114.65      115.55     21.65 o 
  -7  -4   4     1878.77     1910.03     38.69 o 
  -6  -4   4     2032.04     1961.16     36.02 o 
  -5  -4   4     2806.56     2817.98     43.12 o 
  -4  -4   4     1857.18     1649.11     26.12 o 
  -3  -4   4     1575.45     1433.89     23.01 o 
  -2  -4   4     2413.20     2234.89     42.13 o 
  -1  -4   4    10352.72    10370.21    146.65 o 
   0  -4   4    11627.25    12229.55    103.32 o 
   1  -4   4    12517.66    12692.72    111.34 o 
   2  -4   4     6929.94     6802.62    106.51 o 
   3  -4   4     6701.58     6277.75    122.17 o 
   4  -4   4     4385.74     4292.81     62.22 o 
   5  -4   4     4513.47     4313.25     98.04 o 
   6  -4   4     3812.99     3906.10    161.55 o 
   7  -4   4     6641.05     6795.52    181.19 o 
   8  -4   4     4176.08     4173.86    146.71 o 
   9  -4   4     1403.47     1384.89     93.33 o 
  10  -4   4      891.58      973.52     83.25 o 
  11  -4   4     1266.09     1218.91     90.08 o 
 -12  -3   4        2.67       41.50     32.16 o 
 -11  -3   4        1.76      -29.65     29.65 o 
 -10  -3   4       22.66        7.38     24.02 o 
  -9  -3   4       54.43       53.40     24.36 o 
  -8  -3   4      261.05      255.26     20.56 o 
  -7  -3   4        4.30        8.43     11.30 o 
  -6  -3   4      282.67      329.05     19.75 o 
  -5  -3   4        3.24       -2.40      9.62 o 
  -4  -3   4        0.29       19.72     14.74 o 
  -3  -3   4      191.82      124.05      8.55 o 
  -2  -3   4     2348.48     2412.41     27.46 o 
  -1  -3   4     1174.20     1076.80     20.50 o 
   0  -3   4       20.96       22.04      7.13 o 
   1  -3   4      162.19      158.90     23.86 o 
   3  -3   4     1727.84     1860.57     45.71 o 
   4  -3   4      423.78      476.40     16.84 o 
   5  -3   4      106.58      105.41     11.55 o 
   6  -3   4      455.16      478.63     28.55 o 
   7  -3   4      645.75      572.53     20.81 o 
   8  -3   4     2263.58     2158.93     80.58 o 
   9  -3   4      180.49      241.57     31.10 o 
  10  -3   4      292.61      340.99     47.37 o 
  11  -3   4      250.47      257.46     93.49 o 
 -12  -2   4       40.75       39.27     54.61 o 
 -11  -2   4       13.98        4.66     47.21 o 
 -10  -2   4       18.83       -9.71     26.28 o 
  -9  -2   4        1.81        6.87     14.46 o 
  -8  -2   4       17.11       41.14     13.43 o 
  -7  -2   4       23.67       11.73     13.71 o 
  -6  -2   4      219.68      266.88     21.11 o 
  -5  -2   4      206.24      241.13     14.15 o 
  -4  -2   4       34.05       20.51     11.47 o 
  -3  -2   4      397.18      420.74     17.39 o 
  -2  -2   4     4690.74     4420.17     86.30 o 
  -1  -2   4     5437.10     5706.88     67.61 o 
   0  -2   4     2884.19     2730.89     36.06 o 
   1  -2   4     6982.20     6974.85     60.07 o 
   2  -2   4     2009.34     1885.03     27.96 o 
   3  -2   4     1106.46     1058.04     36.11 o 
   4  -2   4     1279.21     1140.91     21.57 o 
   5  -2   4     1144.81     1187.98     48.16 o 
   6  -2   4     2959.09     2768.76    107.20 o 
   7  -2   4     1842.21     1884.73     38.42 o 
   8  -2   4      191.18      283.45     59.48 o 
   9  -2   4     2885.62     2913.36     98.43 o 
  10  -2   4     1710.54     1690.75     80.80 o 
  11  -2   4     1055.70     1118.42     64.90 o 
 -12  -1   4       82.51      115.22     34.13 o 
 -11  -1   4        3.61        6.55     36.65 o 
 -10  -1   4       23.57       11.32     18.34 o 
  -9  -1   4       44.16       29.22     38.65 o 
  -8  -1   4      180.70      211.89     36.39 o 
  -7  -1   4       61.50       54.50     13.30 o 
  -6  -1   4      113.62      165.11     13.57 o 
  -5  -1   4       32.20       43.51      9.52 o 
  -4  -1   4      257.81      272.46     17.19 o 
  -3  -1   4       66.00       86.51      7.33 o 
  -2  -1   4       24.32       86.41     52.00 o 
  -1  -1   4     5797.36     5916.49     68.36 o 
   0  -1   4       73.16       87.64     17.03 o 
   1  -1   4     4077.75     4266.59     40.24 o 
   2  -1   4     1382.71     1488.44     20.90 o 
   3  -1   4      258.15      242.58     10.77 o 
   4  -1   4       17.07       28.65     14.10 o 
   5  -1   4      792.60      704.07     20.32 o 
   6  -1   4      707.18      629.97     17.64 o 
   7  -1   4      126.07      191.06     68.43 o 
   8  -1   4      261.13      284.85     30.71 o 
   9  -1   4      206.20      225.59     33.00 o 
  10  -1   4      321.92      298.87     40.49 o 
  11  -1   4      231.76      315.81     47.13 o 
 -12   0   4      376.53      354.75     49.62 o 
 -11   0   4      254.95      293.86     38.13 o 
 -10   0   4      376.16      394.29     50.80 o 
  -9   0   4      207.59      195.72     19.08 o 
  -8   0   4      229.45      202.44     18.27 o 
  -7   0   4     3502.36     3764.47     60.53 o 
  -6   0   4     2744.15     2778.57     42.83 o 
  -5   0   4       15.04       15.60      9.49 o 
  -4   0   4       75.31       86.15      8.84 o 
  -3   0   4     3233.00     3363.34     32.56 o 
  -2   0   4     4931.30     4937.94     50.05 o 
  -1   0   4     3804.79     3919.10     31.98 o 
   0   0   4    12512.38    12612.20    204.81 o 
   1   0   4     1904.46     1992.96     21.95 o 
   2   0   4      155.59      169.94      8.94 o 
   3   0   4       45.67       51.53      7.01 o 
   4   0   4      784.15      912.85     27.48 o 
   5   0   4      281.05      234.52     10.34 o 
   6   0   4      774.08      759.95     35.84 o 
   7   0   4     1506.76     1575.08     55.34 o 
   8   0   4      106.85      165.08    113.80 o 
   9   0   4      559.68      651.32     73.30 o 
  10   0   4      364.16      449.66     42.58 o 
  11   0   4      216.31      258.00     59.24 o 
 -12   1   4       44.93      106.60     65.43 o 
 -11   1   4       36.31       55.90     36.14 o 
 -10   1   4      503.39      541.52     33.39 o 
  -9   1   4      196.87      241.20     22.22 o 
  -8   1   4      235.76      262.51     37.81 o 
  -7   1   4      155.96      178.52     14.40 o 
  -6   1   4      656.00      677.92     23.90 o 
  -5   1   4      627.23      554.34     23.49 o 
  -4   1   4     1998.14     2137.39     31.84 o 
  -3   1   4     2632.31     2744.80     30.57 o 
  -2   1   4     3179.33     3273.95     46.49 o 
  -1   1   4      532.57      555.29     13.75 o 
   0   1   4      114.73       96.79      9.82 o 
   1   1   4     1768.43     1869.60     22.12 o 
   2   1   4      470.23      458.72      9.94 o 
   3   1   4      322.16      300.71     20.32 o 
   4   1   4       21.58       30.20      6.74 o 
   5   1   4      177.28      186.48     21.73 o 
   6   1   4      621.47      557.40     33.87 o 
   7   1   4      148.60      228.37     46.65 o 
   8   1   4      297.00      277.65     34.40 o 
   9   1   4        4.94      -26.82     51.17 o 
  10   1   4       96.15      125.52     49.12 o 
  11   1   4       45.59       61.95     40.54 o 
 -12   2   4      717.67      729.22    189.10 o 
 -11   2   4     1029.83     1099.23     57.44 o 
 -10   2   4      860.00      960.58     46.14 o 
  -9   2   4     1365.21     1472.71     54.65 o 
  -8   2   4     2114.10     2218.01     47.20 o 
  -7   2   4     3218.10     3331.80     54.08 o 
  -6   2   4     4897.78     5012.47     67.63 o 
  -5   2   4     5395.84     5669.39    108.01 o 
  -4   2   4     4968.68     5085.85     82.58 o 
  -3   2   4     1367.46     1312.52     18.72 o 
  -2   2   4      470.82      391.09     16.49 o 
  -1   2   4     1003.76     1031.02     31.83 o 
   0   2   4      204.34      200.03     19.77 o 
   1   2   4     2261.16     2384.28     26.46 o 
   2   2   4     4043.86     3935.70     70.52 o 
   3   2   4     9358.37     9897.50    154.84 o 
   4   2   4      759.46      759.00     31.47 o 
   5   2   4       76.41      100.39     52.22 o 
   6   2   4       64.52       92.62     24.00 o 
   7   2   4       15.36       59.51     25.85 o 
   8   2   4       11.05       44.84     28.60 o 
   9   2   4       99.70       92.27     33.73 o 
  10   2   4       39.36       73.41     33.55 o 
  11   2   4       56.22       23.63     35.10 o 
 -11   3   4      554.69      508.32     44.93 o 
 -10   3   4      554.26      602.64     53.36 o 
  -9   3   4      897.11      851.44     31.87 o 
  -8   3   4     1908.24     1891.41     73.94 o 
  -7   3   4      510.14      472.80     18.67 o 
  -6   3   4       56.91       67.86     14.21 o 
  -5   3   4     1020.62      945.45     38.72 o 
  -4   3   4      723.50      662.14     16.31 o 
  -3   3   4     7669.47     8030.75     91.82 o 
  -2   3   4     4466.42     4303.32     44.95 o 
  -1   3   4      180.72      182.90     12.30 o 
   0   3   4      241.83      224.02     39.27 o 
   1   3   4     1072.63     1150.20     28.01 o 
   2   3   4     2182.96     2292.23     25.25 o 
   3   3   4      915.78      956.43     32.98 o 
   4   3   4      229.66      270.09     48.88 o 
   5   3   4        0.15      -20.30     20.30 o 
   6   3   4       25.91       59.28     30.44 o 
   7   3   4       64.72       96.39     28.53 o 
   8   3   4       64.46       55.93     30.80 o 
   9   3   4        1.95      -10.94     39.65 o 
  10   3   4        0.04       11.51     33.22 o 
 -12   4   4     1270.63     1240.49    221.68 o 
 -11   4   4     1012.05     1088.88     91.32 o 
 -10   4   4     1657.28     1502.57     88.30 o 
  -9   4   4     2047.69     2080.26     47.27 o 
  -8   4   4     3182.03     3425.40    110.94 o 
  -7   4   4     3469.10     3434.16    103.00 o 
  -6   4   4     2382.41     2263.02     37.26 o 
  -5   4   4     2746.27     2462.74     45.28 o 
  -4   4   4    21859.80    22694.95    426.85 o 
  -3   4   4    28460.71    29982.90    355.25 o 
  -2   4   4     9675.85     9865.26     99.76 o 
  -1   4   4     2508.91     2355.45     31.29 o 
   0   4   4       62.55       52.23      8.79 o 
   1   4   4     5218.34     5090.17     68.10 o 
   2   4   4     1588.80     1353.11     79.23 o 
   3   4   4      675.21      706.46     30.38 o 
   4   4   4     3360.76     3465.44     80.53 o 
   5   4   4     1682.41     1630.66     55.36 o 
   6   4   4     1957.62     2029.83     67.08 o 
   7   4   4      910.75     1000.67     84.17 o 
   8   4   4      381.13      354.97     40.22 o 
   9   4   4      129.59      119.36     36.85 o 
  10   4   4      328.23      287.68     50.40 o 
 -12   5   4     1187.78     1050.27     70.36 o 
 -11   5   4      900.05      796.29     65.98 o 
 -10   5   4     1429.23     1328.44     79.65 o 
  -9   5   4      990.30      959.74     57.61 o 
  -8   5   4      746.12      746.93     38.04 o 
  -7   5   4     1735.18     1704.16     90.91 o 
  -6   5   4     1190.40     1055.76     39.35 o 
  -5   5   4      904.04      819.76     30.62 o 
  -4   5   4     2438.93     2374.90     32.39 o 
  -3   5   4     4187.50     4330.98    137.85 o 
  -2   5   4     2387.88     2587.52     35.66 o 
  -1   5   4     3076.22     3119.18     48.70 o 
   0   5   4     1080.08     1117.28     21.70 o 
   1   5   4        1.66       -6.20     14.08 o 
   2   5   4      113.97       79.25     24.52 o 
   3   5   4       32.63      117.52     79.47 o 
   4   5   4        0.88       51.16     18.37 o 
   5   5   4      404.57      396.03     75.21 o 
   6   5   4       92.07      109.65     28.84 o 
   7   5   4       21.91      -24.02     43.06 o 
   8   5   4       95.99       82.03     33.64 o 
   9   5   4        2.69       19.28     33.92 o 
  10   5   4        0.59       -6.51     35.88 o 
 -12   6   4      700.22      695.97     57.14 o 
 -11   6   4     1080.58     1002.38     56.57 o 
 -10   6   4     2065.73     1976.44     75.72 o 
  -9   6   4     1441.92     1579.86     60.48 o 
  -8   6   4     2103.52     2210.40     68.81 o 
  -7   6   4     2272.57     2098.45    145.22 o 
  -6   6   4     4357.50     4190.53    193.87 o 
  -5   6   4     9910.79     9641.41    448.38 o 
  -4   6   4     9638.56     9459.54    246.94 o 
  -3   6   4     7770.10     7440.24    258.14 o 
  -2   6   4    13844.75    14156.13    159.12 o 
  -1   6   4    10033.12    10093.58    240.91 o 
   0   6   4     9506.86     9479.66    189.63 o 
   1   6   4     7851.98     7424.24     92.58 o 
   2   6   4     2544.82     2414.04    108.50 o 
   3   6   4     3183.45     3089.82     76.28 o 
   4   6   4     2860.97     2918.72     83.18 o 
   5   6   4     1967.39     2110.38     75.20 o 
   6   6   4     4613.02     4603.40    131.72 o 
   7   6   4     2569.23     2497.78     95.91 o 
   8   6   4     1006.06     1062.37     66.23 o 
   9   6   4      571.18      573.74     79.60 o 
 -12   7   4      697.91      766.76     64.75 o 
 -11   7   4     1061.91     1022.90     58.67 o 
 -10   7   4     1765.81     1908.95    303.89 o 
  -9   7   4     1238.42     1384.96     58.96 o 
  -8   7   4      617.99      684.42     40.05 o 
  -7   7   4     1351.37     1330.48     50.85 o 
  -6   7   4     1461.87     1414.13     55.31 o 
  -5   7   4     2061.08     1965.69     59.50 o 
  -4   7   4     2089.22     1971.90    116.64 o 
  -3   7   4     1306.27     1305.63     22.85 o 
  -2   7   4     3065.70     3107.30     45.22 o 
  -1   7   4     3861.40     3959.48    116.25 o 
   0   7   4     5154.01     5173.27     87.74 o 
   1   7   4      746.87      767.80     46.88 o 
   2   7   4      300.78      292.32     37.35 o 
   3   7   4      143.32      137.37     31.27 o 
   4   7   4        1.42       29.44     24.30 o 
   5   7   4      207.01      312.94     36.81 o 
   6   7   4      275.44      298.37     38.68 o 
   7   7   4      213.21      285.31     41.08 o 
   8   7   4       49.17       98.87     38.82 o 
   9   7   4       38.23       77.00     76.74 o 
 -12   8   4      294.36      328.67     49.93 o 
 -11   8   4      638.30      752.65     92.90 o 
 -10   8   4     1443.90     1300.05     96.75 o 
  -9   8   4      712.68      715.04     45.67 o 
  -8   8   4      823.75      806.63     79.60 o 
  -7   8   4     1511.48     1600.72     63.40 o 
  -6   8   4     2840.50     3040.21     80.18 o 
  -5   8   4     4787.10     4693.40    107.66 o 
  -4   8   4     4394.77     4470.27     99.44 o 
  -3   8   4     2880.48     2613.27    104.40 o 
  -2   8   4     3190.78     3034.32    110.41 o 
  -1   8   4    12005.79    12497.86    166.12 o 
   0   8   4    20048.57    20754.09    583.21 o 
   1   8   4     6040.46     5765.00    271.00 o 
   2   8   4     3934.82     3701.12    270.44 o 
   3   8   4     4506.24     4548.62    239.97 o 
   4   8   4     1240.51     1360.08     71.97 o 
   5   8   4     2255.74     2347.28     86.04 o 
   6   8   4     4169.24     3975.63    132.08 o 
   7   8   4     2202.55     2170.90     95.97 o 
   8   8   4     1506.77     1564.09     86.28 o 
 -11   9   4      470.46      440.22     47.95 o 
 -10   9   4      397.03      536.00    106.68 o 
  -9   9   4      977.70     1009.42     57.42 o 
  -8   9   4      959.39      968.39     51.97 o 
  -7   9   4     1023.68     1181.27    103.81 o 
  -6   9   4     2048.61     2075.27    149.19 o 
  -5   9   4     2250.00     2110.98    101.34 o 
  -4   9   4      214.90      242.47     27.33 o 
  -3   9   4      266.80      193.50     40.52 o 
  -2   9   4     1691.55     1770.79     35.94 o 
  -1   9   4     3532.30     3665.27     64.25 o 
   0   9   4     2850.57     2975.28     73.41 o 
   1   9   4      786.96      731.50     51.49 o 
   2   9   4     1840.09     1698.33     78.77 o 
   3   9   4      904.02     1001.61     75.91 o 
   4   9   4      546.49      517.97     47.32 o 
   5   9   4      526.72      525.53     47.87 o 
   6   9   4      238.15      285.93     43.29 o 
   7   9   4      198.73      218.52     41.06 o 
   8   9   4       40.55       10.40     35.22 o 
 -11  10   4       17.68       47.56     32.81 o 
 -10  10   4       24.68       57.76     31.97 o 
  -9  10   4      299.54      294.31     43.22 o 
  -8  10   4      774.70      794.36     51.17 o 
  -7  10   4     1546.38     1620.51     66.17 o 
  -6  10   4     1475.02     1413.91     60.33 o 
  -5  10   4        9.49       42.63     34.57 o 
  -4  10   4     1163.94     1319.45     52.17 o 
  -3  10   4     2671.95     2692.39     94.25 o 
  -2  10   4     2740.03     2658.41     62.29 o 
  -1  10   4     2418.44     2366.89     77.03 o 
   0  10   4     2198.63     2308.56     62.87 o 
   1  10   4     3085.95     2963.85     72.13 o 
   2  10   4     3392.93     3069.84    193.32 o 
   3  10   4     4401.75     4358.48    124.71 o 
   4  10   4     3503.76     3399.55    133.03 o 
   5  10   4     1354.86     1426.71     94.49 o 
   6  10   4      838.23      921.04     65.71 o 
   7  10   4      588.29      610.67     59.83 o 
 -11  11   4      191.26      177.35     44.73 o 
 -10  11   4       95.96      195.02     41.03 o 
  -9  11   4       11.96      -31.20     31.20 o 
  -8  11   4      198.28      162.83     35.46 o 
  -7  11   4      817.99      757.83    136.33 o 
  -6  11   4      872.95      825.34     51.28 o 
  -5  11   4      909.61      859.57     46.62 o 
  -4  11   4      458.73      502.41     84.72 o 
  -3  11   4      372.17      324.30     32.82 o 
  -2  11   4     1006.33      978.04     72.22 o 
  -1  11   4      305.51      274.41     21.29 o 
   0  11   4      827.16      762.38     29.93 o 
   1  11   4      889.68      893.36     66.23 o 
   2  11   4     1036.73     1033.83     51.38 o 
   3  11   4     1061.76      949.78     56.10 o 
   4  11   4      889.13      905.61     62.15 o 
   5  11   4      741.39      606.14     54.98 o 
   6  11   4      223.88      282.46     45.62 o 
   7  11   4      133.16      160.61     48.33 o 
 -10  12   4       39.03        2.23     52.18 o 
  -9  12   4      118.89      139.14     37.50 o 
  -8  12   4      230.17      219.63     39.05 o 
  -7  12   4        0.41      -30.46     30.46 o 
  -6  12   4        3.04      -25.09     27.48 o 
  -5  12   4      258.67      260.14     35.75 o 
  -4  12   4      260.54      308.12     36.49 o 
  -3  12   4      218.53      300.30     39.96 o 
  -2  12   4      181.28      220.76     41.00 o 
  -1  12   4      344.08      348.66     30.58 o 
   0  12   4     1343.62     1311.87     38.20 o 
   1  12   4      185.97      200.63     57.61 o 
   2  12   4      887.93      824.52     54.21 o 
   3  12   4     1734.56     1682.68     73.76 o 
   4  12   4      743.30      843.03    175.52 o 
   5  12   4      488.51      422.39     51.19 o 
   6  12   4      189.95      260.66     82.99 o 
 -10  13   4       36.72       13.22     36.07 o 
  -9  13   4       98.86      116.02     68.69 o 
  -8  13   4       30.79       34.33     33.22 o 
  -7  13   4        6.48      -31.88     31.88 o 
  -6  13   4       22.94       62.41     35.10 o 
  -5  13   4      484.81      439.92     56.05 o 
  -4  13   4      179.95      198.28     35.81 o 
  -3  13   4       54.91       87.55     34.84 o 
  -2  13   4      256.62      267.86     32.85 o 
  -1  13   4        4.71        3.07     17.80 o 
   0  13   4       45.10       49.02     17.06 o 
   1  13   4       91.91      104.04     24.78 o 
   2  13   4      363.80      444.51     99.98 o 
   3  13   4      440.00      405.38     43.94 o 
   4  13   4      445.61      451.62     54.53 o 
   5  13   4      261.00      288.78     91.80 o 
  -9  14   4        0.20      -11.74     41.27 o 
  -8  14   4       15.67       37.53     65.21 o 
  -7  14   4       34.91       55.39     36.76 o 
  -6  14   4       11.52       -8.77     31.14 o 
  -5  14   4        2.46      -30.44     30.44 o 
  -4  14   4       53.69       22.98     66.48 o 
  -3  14   4      106.62      126.60     38.42 o 
  -2  14   4       51.64       26.39     30.11 o 
  -1  14   4       12.01       14.69     23.61 o 
   0  14   4       51.51       77.80     30.85 o 
   1  14   4       43.44       67.87     54.28 o 
   2  14   4      150.40      274.11     72.54 o 
   3  14   4       82.88       60.98     31.78 o 
   4  14   4        0.23       -8.55     31.51 o 
  -8  15   4       27.86      -12.81     75.53 o 
  -7  15   4       78.90       38.48     69.85 o 
  -6  15   4       85.53       82.31     42.73 o 
  -5  15   4      158.81      117.11     56.27 o 
  -4  15   4      106.16      209.85     82.90 o 
  -3  15   4       19.17       33.73     30.19 o 
  -2  15   4      146.51      124.30     36.68 o 
  -1  15   4        0.22        3.15     24.75 o 
   0  15   4       19.41       40.89     50.17 o 
   1  15   4       15.46       -0.60     33.85 o 
   2  15   4        0.09       -6.38     34.86 o 
   3  15   4       27.54       51.15     34.72 o 
  -7  16   4        5.92       50.69     39.57 o 
  -6  16   4        0.14       -2.80     33.06 o 
  -5  16   4      149.65       93.99     94.25 o 
  -4  16   4      130.44      188.90     40.80 o 
  -3  16   4       85.25       87.89     33.54 o 
  -2  16   4       11.16        7.80     32.29 o 
  -1  16   4      127.72      119.31     49.42 o 
   0  16   4       72.32       44.57     57.43 o 
   1  16   4       68.95      110.96     59.35 o 
  -5  17   4      224.87      276.48     46.67 o 
  -4  17   4      290.45      327.68     47.76 o 
  -3  17   4       61.04       49.92     33.37 o 
  -2  17   4      172.56      154.58     36.48 o 
  -1  17   4      287.51      163.36     87.04 o 
   1 -19   5      308.61      306.72     49.47 o 
   2 -19   5      477.51      488.94     54.90 o 
   3 -19   5      738.49      732.55    117.35 o 
  -2 -18   5      499.93      425.39     68.41 o 
  -1 -18   5      303.26      317.56     56.53 o 
   0 -18   5      494.57      480.08     51.27 o 
   1 -18   5      586.40      638.49     58.90 o 
   2 -18   5      343.28      438.52     66.72 o 
   3 -18   5      388.49      655.64     63.06 o 
   4 -18   5      725.00      738.77     66.61 o 
   5 -18   5      753.45      770.27    125.09 o 
   6 -18   5      746.90      757.01     74.68 o 
  -3 -17   5      190.89      141.22     33.52 o 
  -2 -17   5      127.44      139.71     25.76 o 
  -1 -17   5      245.87      224.88     35.56 o 
   0 -17   5      489.00      489.86     48.50 o 
   1 -17   5      274.71      442.63     45.66 o 
   2 -17   5      422.95      466.23     47.23 o 
   3 -17   5      529.82      519.51     73.41 o 
   4 -17   5      447.15      483.29     72.87 o 
   5 -17   5      288.42      357.95     49.53 o 
   6 -17   5      172.61      240.98     63.81 o 
   7 -17   5      246.62      301.85     50.13 o 
  -5 -16   5       28.84       21.11     31.00 o 
  -4 -16   5        6.28      -18.64     31.49 o 
  -3 -16   5       59.80       25.08     19.98 o 
  -2 -16   5      131.13      121.71     24.17 o 
  -1 -16   5       33.94       66.20     22.40 o 
   0 -16   5      127.73      144.36     41.57 o 
   1 -16   5      267.36      275.73     40.52 o 
   2 -16   5      834.16      991.20     62.67 o 
   3 -16   5      481.21      438.28     65.69 o 
   4 -16   5      482.62      440.35     83.32 o 
   5 -16   5      288.07      335.58     65.80 o 
   6 -16   5      322.28      389.89     51.62 o 
   7 -16   5      750.01      848.20    124.06 o 
   8 -16   5     1168.22     1164.36     94.10 o 
  -6 -15   5       16.97       25.86     32.56 o 
  -5 -15   5       13.40       32.94     30.93 o 
  -4 -15   5       71.21       95.49     36.32 o 
  -3 -15   5       31.02       62.63     24.55 o 
  -2 -15   5      201.04      241.38     24.24 o 
  -1 -15   5      240.01      272.02     23.67 o 
   0 -15   5      315.64      307.00     25.11 o 
   1 -15   5       97.65      194.14     42.05 o 
   2 -15   5       32.41      101.49     32.64 o 
   3 -15   5      157.75      260.30     37.44 o 
   4 -15   5      431.58      474.69     44.63 o 
   5 -15   5      177.37      191.86     38.39 o 
   6 -15   5      361.78      322.26     42.47 o 
   7 -15   5      362.57      444.47     69.15 o 
   8 -15   5       74.26       31.41     34.31 o 
   9 -15   5       15.93       -7.76     34.66 o 
  -6 -14   5        0.08      -14.21     28.29 o 
  -5 -14   5       29.41       20.41     37.31 o 
  -4 -14   5       54.32       36.11     18.47 o 
  -3 -14   5        0.48       34.63     50.17 o 
  -2 -14   5        3.67      -14.92     14.92 o 
  -1 -14   5        0.82       32.16     22.92 o 
   0 -14   5       26.34       36.54     18.41 o 
   1 -14   5       70.32       84.51     39.08 o 
   2 -14   5       71.69       90.15     59.92 o 
   3 -14   5      150.56      167.72     60.07 o 
   4 -14   5      354.27      413.93     54.13 o 
   5 -14   5       12.88       10.66     63.73 o 
   6 -14   5      157.52      160.04     35.19 o 
   7 -14   5      532.63      559.15     49.99 o 
   8 -14   5      481.66      442.08     56.97 o 
   9 -14   5      292.95      371.41     53.36 o 
  -7 -13   5      243.88      213.53     37.42 o 
  -6 -13   5      619.58      579.11     46.10 o 
  -5 -13   5      307.40      279.99     34.24 o 
  -4 -13   5       51.98       83.33     20.22 o 
  -3 -13   5       22.53       19.36     21.51 o 
  -2 -13   5       21.40       24.48     15.84 o 
  -1 -13   5        0.13        4.60     20.52 o 
   0 -13   5      135.29      153.85     18.21 o 
   1 -13   5       74.11       91.89     16.90 o 
   2 -13   5        3.41       -1.39     19.13 o 
   3 -13   5       83.55      111.93     27.54 o 
   4 -13   5        0.04      -25.27     25.27 o 
   5 -13   5       81.89      113.74     48.53 o 
   6 -13   5      256.37      304.80     38.37 o 
   7 -13   5        2.70      -26.34     28.70 o 
   8 -13   5      193.40      252.11     55.31 o 
   9 -13   5      175.15      130.89     45.40 o 
  10 -13   5      202.79      226.42     81.35 o 
  -8 -12   5      131.23      119.89     40.27 o 
  -7 -12   5        1.32       10.50     33.24 o 
  -6 -12   5      224.04      247.69     37.32 o 
  -5 -12   5       56.12       15.58     17.82 o 
  -4 -12   5       31.30       21.39     23.03 o 
  -3 -12   5       16.53       -1.71     17.12 o 
  -2 -12   5       59.22       94.97     39.76 o 
  -1 -12   5      929.87      934.67     30.55 o 
   0 -12   5      197.93      167.86     19.15 o 
   1 -12   5      201.98      195.97     17.70 o 
   2 -12   5        0.38       23.81     12.34 o 
   3 -12   5      571.49      560.03     52.64 o 
   4 -12   5        0.31       11.21     22.47 o 
   5 -12   5      655.41      609.38     46.38 o 
   6 -12   5      201.51      282.79     34.90 o 
   7 -12   5       13.90       64.77     29.08 o 
   8 -12   5        2.91      -14.72     27.20 o 
   9 -12   5       67.77       90.36     33.09 o 
  10 -12   5       20.68        2.62     38.71 o 
  -8 -11   5     1222.49     1155.71     64.59 o 
  -7 -11   5     2346.86     2268.82    118.09 o 
  -6 -11   5     3314.93     3189.45     97.83 o 
  -5 -11   5     1600.00     1567.78     42.27 o 
  -4 -11   5      620.78      561.36     42.88 o 
  -3 -11   5      605.70      563.30     38.65 o 
  -2 -11   5     2044.57     2210.75     45.51 o 
  -1 -11   5     2328.40     2195.29     44.64 o 
   0 -11   5       56.35       80.17     14.46 o 
   1 -11   5      142.14      108.09     13.67 o 
   2 -11   5      940.18      926.68     26.18 o 
   3 -11   5      800.20      816.81     44.05 o 
   4 -11   5     1839.72     1771.06     75.93 o 
   5 -11   5      509.00      523.52     70.24 o 
   6 -11   5      255.52      267.26     32.36 o 
   7 -11   5       27.12       51.20     27.15 o 
   8 -11   5       97.34      134.36     31.15 o 
   9 -11   5        3.14      -25.03     29.19 o 
  10 -11   5       15.43       28.10     35.78 o 
  -9 -10   5        0.21        2.41     27.12 o 
  -8 -10   5       60.02      111.65     35.23 o 
  -7 -10   5      168.46      198.34     32.12 o 
  -6 -10   5      336.21      242.19     20.98 o 
  -5 -10   5      284.40      262.19     27.97 o 
  -4 -10   5        0.89       -0.52     13.06 o 
  -3 -10   5      764.84      667.85     24.91 o 
  -2 -10   5      387.56      403.67     21.08 o 
  -1 -10   5        9.12        5.88     11.58 o 
   0 -10   5       77.61       86.24     14.12 o 
   1 -10   5     1243.27     1196.06     28.46 o 
   2 -10   5      857.57      801.14     32.18 o 
   3 -10   5      780.43      708.24     19.61 o 
   4 -10   5     1201.95     1072.79     41.60 o 
   5 -10   5      538.79      547.60     35.33 o 
   6 -10   5       10.70       11.44     22.02 o 
   7 -10   5       49.82       39.78     27.47 o 
   8 -10   5       11.27        4.33     23.84 o 
   9 -10   5      470.12      556.37     76.50 o 
  10 -10   5       79.94       63.49     29.35 o 
  11 -10   5        7.30       35.12     50.78 o 
 -10  -9   5      917.11      826.55    152.80 o 
  -9  -9   5      934.05     1014.22     58.29 o 
  -8  -9   5     2239.14     2309.56     89.56 o 
  -7  -9   5     4752.66     4775.62    142.91 o 
  -6  -9   5     3324.54     3191.88    105.19 o 
  -5  -9   5     3105.03     3149.12     87.94 o 
  -4  -9   5     6326.63     6378.18     99.69 o 
  -3  -9   5     7993.13     7804.00    113.70 o 
  -2  -9   5     9261.17     9230.53    130.09 o 
  -1  -9   5     5032.73     5024.63     79.29 o 
   0  -9   5     3336.69     3125.00     48.18 o 
   1  -9   5     1546.22     1454.73     27.80 o 
   2  -9   5     5130.67     5178.02     69.15 o 
   3  -9   5     2985.18     2828.60     92.21 o 
   4  -9   5     4278.83     4311.99    137.74 o 
   5  -9   5     4119.45     4492.14    104.55 o 
   6  -9   5      379.33      424.83     57.14 o 
   7  -9   5      560.54      542.16     37.08 o 
   8  -9   5      115.42      167.48     28.86 o 
   9  -9   5      440.54      479.85     78.55 o 
  10  -9   5      662.99      573.05     44.07 o 
  11  -9   5      272.73      231.37     76.23 o 
 -10  -8   5        0.82      -30.30     69.13 o 
  -9  -8   5       26.19       47.14     72.17 o 
  -8  -8   5        5.62       31.82     25.45 o 
  -7  -8   5       11.23      -15.24     15.24 o 
  -6  -8   5      394.25      393.53     27.67 o 
  -5  -8   5     1065.37     1019.50     29.16 o 
  -4  -8   5        1.75      -13.16     15.28 o 
  -3  -8   5      989.64      934.67     25.26 o 
  -2  -8   5      166.90      184.52     21.55 o 
  -1  -8   5      140.83      138.83     13.60 o 
   0  -8   5      751.76      717.03     22.40 o 
   1  -8   5      523.77      500.23     15.95 o 
   2  -8   5     1224.77     1202.64     24.12 o 
   3  -8   5     3251.78     3389.43     47.55 o 
   4  -8   5     1586.87     1562.06     60.93 o 
   5  -8   5     2665.15     2633.98     85.35 o 
   6  -8   5      262.79      283.29     17.57 o 
   7  -8   5      999.28     1026.63     48.02 o 
   8  -8   5      699.88      752.52     61.54 o 
   9  -8   5       35.08       71.60     26.32 o 
  10  -8   5       74.87       66.95     30.92 o 
  11  -8   5      110.20      222.93     66.44 o 
 -10  -7   5     1288.13     1358.80     68.70 o 
  -9  -7   5     1530.65     1614.76    100.53 o 
  -8  -7   5     2413.90     2584.33     80.20 o 
  -7  -7   5     2772.59     2725.33     68.88 o 
  -6  -7   5     2140.41     2071.43     46.80 o 
  -5  -7   5     8754.66     8585.28    125.91 o 
  -4  -7   5    18983.33    19642.97    262.24 o 
  -3  -7   5    14830.19    14978.87    187.83 o 
  -2  -7   5    17242.01    17603.40    208.93 o 
  -1  -7   5     8972.96     8084.77    150.55 o 
   0  -7   5     7769.05     7335.89     86.29 o 
   1  -7   5     7644.07     7389.46    106.19 o 
   2  -7   5     3465.22     3065.14     74.97 o 
   3  -7   5    13926.03    14620.06    260.56 o 
   4  -7   5    14483.61    14387.22    248.57 o 
   5  -7   5     5697.82     5776.54     80.63 o 
   6  -7   5     6790.20     6744.00    159.67 o 
   7  -7   5     5301.38     5301.86     87.76 o 
   8  -7   5     1837.92     1713.61     45.14 o 
   9  -7   5     1226.31     1144.48     56.70 o 
  10  -7   5      168.22      204.50     30.02 o 
  11  -7   5      501.61      593.08     94.30 o 
 -11  -6   5       79.72       58.27     35.51 o 
 -10  -6   5       30.25       28.52     26.80 o 
  -9  -6   5        0.45       12.72     23.30 o 
  -8  -6   5       62.27       80.41     18.41 o 
  -7  -6   5        0.65      -16.93     17.69 o 
  -6  -6   5        5.32       -5.41     16.70 o 
  -5  -6   5       66.87       41.37     16.10 o 
  -4  -6   5     1370.36     1477.79     45.65 o 
  -3  -6   5      181.26      140.01     13.10 o 
  -2  -6   5      270.50      285.64     24.71 o 
  -1  -6   5        0.40      -26.55     26.55 o 
   0  -6   5     1538.52     1584.11     33.75 o 
   1  -6   5     1242.75     1387.01     26.33 o 
   2  -6   5      241.64      227.48     24.74 o 
   3  -6   5     1293.73     1135.82     22.42 o 
   4  -6   5     1013.24     1133.60     31.59 o 
   5  -6   5     1351.15     1307.33     31.38 o 
   6  -6   5     1262.36     1206.80     35.32 o 
   7  -6   5     2305.11     2382.53     50.20 o 
   8  -6   5      376.97      371.91     21.85 o 
   9  -6   5      323.12      325.98     36.96 o 
  10  -6   5       61.80       29.42     23.50 o 
  11  -6   5       71.02      158.81     56.03 o 
 -11  -5   5     1312.97     1279.19     67.50 o 
 -10  -5   5     1381.90     1347.95     63.55 o 
  -9  -5   5     2942.28     3004.61     98.45 o 
  -8  -5   5     1819.52     1801.49     43.86 o 
  -7  -5   5      241.58      231.37     38.67 o 
  -6  -5   5     3380.44     3297.59     98.88 o 
  -5  -5   5     8389.42     8462.88    233.15 o 
  -4  -5   5    13631.39    13975.90    163.84 o 
  -3  -5   5    11188.73    10511.07    113.62 o 
  -2  -5   5    15251.76    15279.37    180.47 o 
  -1  -5   5    19312.40    18907.19    570.01 o 
   0  -5   5    22876.06    23576.61    224.78 o 
   1  -5   5    22579.44    23023.53    227.12 o 
   2  -5   5    29263.45    30385.06    319.96 o 
   3  -5   5     6864.00     6384.81     74.33 o 
   4  -5   5     3960.50     3659.73     56.65 o 
   5  -5   5     8119.12     8041.10    222.51 o 
   6  -5   5     9964.84    10015.36    221.57 o 
   7  -5   5    12291.57    12438.04    190.38 o 
   8  -5   5     4766.04     4716.05    146.32 o 
   9  -5   5     2387.31     2294.40    103.30 o 
  10  -5   5     1070.60     1085.09     63.03 o 
  11  -5   5      816.26      909.96     91.85 o 
 -11  -4   5      136.68      166.30     38.25 o 
 -10  -4   5      145.62      206.35     35.27 o 
  -9  -4   5      203.26      196.11     21.79 o 
  -8  -4   5       24.52        6.57     13.31 o 
  -7  -4   5        1.72       33.89     14.12 o 
  -6  -4   5      443.63      440.40     40.11 o 
  -5  -4   5        0.41       13.70     13.06 o 
  -4  -4   5      370.09      389.47     14.46 o 
  -3  -4   5     1039.60     1255.81     20.76 o 
  -2  -4   5      877.98      917.71     27.61 o 
  -1  -4   5     1150.34     1124.68     51.40 o 
   0  -4   5      132.56      136.20     16.65 o 
   1  -4   5     2143.87     2135.07     28.12 o 
   2  -4   5       51.92       68.36     16.32 o 
   3  -4   5       15.08       26.59      9.18 o 
   4  -4   5        7.59       12.58     10.58 o 
   5  -4   5      130.94      124.48     13.59 o 
   6  -4   5      149.07      195.69     16.62 o 
   7  -4   5     1928.14     1823.42     76.02 o 
   8  -4   5      295.46      285.46     30.66 o 
   9  -4   5      498.51      454.77     38.80 o 
  10  -4   5      410.06      328.48     42.77 o 
  11  -4   5      107.83      157.89     53.73 o 
 -12  -3   5       96.86       48.84     32.87 o 
 -11  -3   5      551.00      505.04     48.80 o 
 -10  -3   5     1032.23      987.83     50.90 o 
  -9  -3   5      140.52      147.84     16.90 o 
  -8  -3   5      481.28      569.00     25.22 o 
  -7  -3   5     3917.74     3896.60     66.12 o 
  -6  -3   5     3242.38     3259.00     50.51 o 
  -5  -3   5     3500.34     3571.14     48.51 o 
  -4  -3   5     2635.28     2391.31     48.66 o 
  -3  -3   5     2674.52     2543.95     49.10 o 
  -2  -3   5     9605.71     9563.86    124.69 o 
  -1  -3   5    15175.27    15519.38    188.30 o 
   0  -3   5    22752.61    22941.22    179.18 o 
   1  -3   5    16539.19    16958.86    155.01 o 
   2  -3   5    17732.03    18360.40    181.98 o 
   3  -3   5     6996.41     6983.16     80.00 o 
   4  -3   5     2932.46     2662.17     40.38 o 
   5  -3   5     6424.45     6296.75     84.33 o 
   6  -3   5     9805.12     9614.00    133.19 o 
   7  -3   5     5549.67     5332.71    148.20 o 
   8  -3   5     2925.74     2864.10     87.59 o 
   9  -3   5     3417.05     3520.42    224.09 o 
  10  -3   5     2247.38     2174.75     84.32 o 
  11  -3   5     1276.65     1354.26    195.79 o 
 -12  -2   5        4.07       40.17     34.12 o 
 -11  -2   5       68.34       38.36     27.19 o 
 -10  -2   5      436.00      393.34     28.23 o 
  -9  -2   5       23.24        6.57     19.04 o 
  -8  -2   5       35.52       60.56     19.61 o 
  -7  -2   5      153.06      178.01     15.06 o 
  -6  -2   5      163.36      159.74     13.45 o 
  -5  -2   5      374.68      356.57     13.46 o 
  -4  -2   5      285.27      303.51     12.90 o 
  -3  -2   5      102.27      110.39     25.28 o 
  -2  -2   5        3.38        3.81      6.85 o 
  -1  -2   5      387.87      363.29     17.07 o 
   0  -2   5        2.31       -5.54      5.54 o 
   1  -2   5     2142.42     1987.99     43.29 o 
   2  -2   5      423.66      426.33     12.76 o 
   3  -2   5     1379.52     1439.85     23.83 o 
   4  -2   5      220.64      283.88     16.40 o 
   5  -2   5        0.33       -6.05     12.71 o 
   6  -2   5       84.53      107.84     13.17 o 
   7  -2   5      895.62      790.44     87.64 o 
   8  -2   5       91.78       85.96     36.74 o 
   9  -2   5      105.77      128.57     30.55 o 
  10  -2   5      658.51      721.72    142.02 o 
  11  -2   5      318.95      333.43     47.00 o 
 -12  -1   5       28.65       39.83     29.33 o 
 -11  -1   5        7.93       33.63     35.84 o 
 -10  -1   5       10.37       -2.55     16.46 o 
  -9  -1   5      370.55      402.55     25.36 o 
  -8  -1   5      897.06      856.39     31.41 o 
  -7  -1   5      517.39      537.54     64.84 o 
  -6  -1   5     1227.01     1303.11     26.65 o 
  -5  -1   5       29.76        9.51     19.55 o 
  -4  -1   5       66.10       40.22      7.88 o 
  -3  -1   5      207.24      124.34      8.34 o 
  -2  -1   5      566.17      489.19     18.76 o 
  -1  -1   5     7181.81     7219.99     87.30 o 
   0  -1   5    15426.84    15791.94    192.23 o 
   1  -1   5     3326.16     3192.82     33.51 o 
   2  -1   5     2972.76     2975.78     45.03 o 
   3  -1   5     6559.72     6163.28    135.49 o 
   4  -1   5     4423.21     4248.86     83.26 o 
   5  -1   5     7364.46     7449.53     89.38 o 
   6  -1   5     1342.67     1202.20     69.71 o 
   7  -1   5      131.80      148.05     38.95 o 
   8  -1   5     1581.53     1653.37     61.12 o 
   9  -1   5     3764.67     3732.77    264.35 o 
  10  -1   5     2089.69     2057.35     95.11 o 
  11  -1   5     1766.89     1645.86     92.77 o 
 -12   0   5       19.07      -17.54     27.61 o 
 -11   0   5       33.65       67.31     19.63 o 
 -10   0   5      138.99       94.07     18.10 o 
  -9   0   5        8.14        5.53     13.53 o 
  -8   0   5       11.99       -7.95     15.45 o 
  -7   0   5       72.90       94.03     14.03 o 
  -6   0   5      741.21      798.31     48.97 o 
  -5   0   5     1275.54     1267.24     35.23 o 
  -4   0   5     1269.22     1265.80     24.37 o 
  -3   0   5       11.72       18.13     12.91 o 
  -2   0   5     3263.07     3469.47     31.21 o 
  -1   0   5     1701.03     1819.09     35.00 o 
   0   0   5      330.30      333.13     29.55 o 
   1   0   5      656.91      643.29     21.08 o 
   2   0   5     1514.62     1594.99     37.37 o 
   3   0   5        4.37        9.81     11.09 o 
   4   0   5      635.54      592.08     15.81 o 
   5   0   5       11.15       19.43      7.36 o 
   6   0   5       12.95       20.20     44.96 o 
   7   0   5      160.67      176.73     31.62 o 
   8   0   5       54.20       95.59     28.03 o 
   9   0   5      438.82      510.70     43.20 o 
  10   0   5      373.97      457.62     84.09 o 
  11   0   5       52.79      -13.65     35.90 o 
 -12   1   5       85.56       81.46     31.70 o 
 -11   1   5      190.19      184.99     22.40 o 
 -10   1   5      267.65      239.40     22.83 o 
  -9   1   5        0.43       13.62     14.19 o 
  -8   1   5       94.88      167.61     33.94 o 
  -7   1   5      239.26      262.44     16.56 o 
  -6   1   5       26.47       11.72      9.75 o 
  -5   1   5      634.52      628.14     24.28 o 
  -4   1   5      101.22      142.56     10.19 o 
  -3   1   5      555.03      637.33     23.02 o 
  -2   1   5     3177.41     3327.47     33.52 o 
  -1   1   5      216.68      214.22     11.66 o 
   0   1   5      106.22      125.00     13.69 o 
   1   1   5       59.30       76.55      8.80 o 
   2   1   5     6256.53     6486.57     62.40 o 
   3   1   5      169.73      169.07     36.27 o 
   4   1   5     1126.45     1128.34     36.47 o 
   5   1   5      684.40      589.21     26.91 o 
   6   1   5      168.93      205.04     27.19 o 
   7   1   5       59.55       97.01     27.31 o 
   8   1   5      492.14      547.94     61.93 o 
   9   1   5      869.33      859.08     56.49 o 
  10   1   5      492.58      578.08     56.92 o 
  11   1   5      361.94      418.94     52.46 o 
 -12   2   5      102.19      103.48     45.92 o 
 -11   2   5      218.55      241.28     28.65 o 
 -10   2   5      202.79      281.58     25.79 o 
  -9   2   5      350.45      377.71     34.44 o 
  -8   2   5      341.07      326.16     26.17 o 
  -7   2   5       34.71       21.28     12.11 o 
  -6   2   5        8.12       -0.67      9.35 o 
  -5   2   5      123.92      149.82     11.89 o 
  -4   2   5      765.09      759.14     17.23 o 
  -3   2   5       17.21       28.81      8.96 o 
  -2   2   5       27.88       26.29     12.29 o 
  -1   2   5     1519.67     1579.50     24.47 o 
   0   2   5      205.14      219.62     11.19 o 
   1   2   5       88.00      113.77     16.90 o 
   2   2   5      329.73      336.78     19.07 o 
   3   2   5      785.80      732.10     27.41 o 
   4   2   5      115.18      127.94     17.46 o 
   5   2   5      156.73      208.24     25.14 o 
   6   2   5       50.28       70.97     35.69 o 
   7   2   5        2.56      -38.03     38.03 o 
   8   2   5       18.03       16.52     44.57 o 
   9   2   5       59.01       54.00     45.14 o 
  10   2   5       78.67       64.64     57.03 o 
 -12   3   5      463.84      370.02     85.07 o 
 -11   3   5      542.25      496.49     37.23 o 
 -10   3   5      466.84      507.45     26.42 o 
  -9   3   5     1500.74     1428.35     39.75 o 
  -8   3   5     1431.48     1331.03     35.51 o 
  -7   3   5      626.96      626.26     20.31 o 
  -6   3   5      458.23      396.19     15.60 o 
  -5   3   5     1895.92     1944.02     42.15 o 
  -4   3   5     1533.62     1522.44     33.15 o 
  -3   3   5     6610.17     6631.86    102.53 o 
  -2   3   5     2100.36     2322.12     37.39 o 
  -1   3   5      401.87      515.03     15.29 o 
   0   3   5     2779.63     2841.85     35.79 o 
   1   3   5       92.35       87.24      9.57 o 
   2   3   5      459.44      409.74     10.82 o 
   3   3   5       35.26       70.86     17.91 o 
   4   3   5       17.16       35.07     18.78 o 
   5   3   5      208.36      262.02     27.62 o 
   6   3   5       27.26       26.07     24.57 o 
   7   3   5       48.81       54.97     27.33 o 
   8   3   5      158.97      320.84     90.58 o 
   9   3   5       97.90      104.43     36.19 o 
  10   3   5        7.80        4.83     32.90 o 
 -12   4   5      284.78      253.62     35.57 o 
 -11   4   5      661.59      638.10     64.93 o 
 -10   4   5      365.83      414.70     46.11 o 
  -9   4   5     1131.84     1127.65    131.76 o 
  -8   4   5     1413.63     1415.13     42.47 o 
  -7   4   5     1011.09     1055.80     27.67 o 
  -6   4   5      592.98      550.96     34.06 o 
  -5   4   5     1296.58     1275.34     24.34 o 
  -4   4   5     2055.74     2106.06     31.80 o 
  -3   4   5       54.20       46.41      9.64 o 
  -2   4   5      295.19      319.56     54.74 o 
  -1   4   5      438.67      549.18     15.62 o 
   0   4   5       57.90       63.56     11.74 o 
   1   4   5      844.37      796.11     25.72 o 
   2   4   5     1564.30     1536.59     40.74 o 
   3   4   5        6.86       12.13     26.77 o 
   4   4   5       30.52       55.54     21.26 o 
   5   4   5       13.08       17.99     22.58 o 
   6   4   5       43.13       71.36     26.44 o 
   7   4   5       18.43       30.86     27.71 o 
   8   4   5        0.05      -30.64     30.64 o 
   9   4   5        0.28       44.11     57.84 o 
  10   4   5        0.01       -0.68     33.55 o 
 -12   5   5      740.19      728.95     51.14 o 
 -11   5   5     1988.72     1862.30     84.74 o 
 -10   5   5     2446.78     2442.25     82.71 o 
  -9   5   5     1711.00     1678.04    143.35 o 
  -8   5   5     1119.56     1094.33     36.16 o 
  -7   5   5     1606.02     1611.14     66.13 o 
  -6   5   5     1282.29     1182.96     29.38 o 
  -5   5   5     3513.46     3406.68     55.00 o 
  -4   5   5     7321.28     6894.00    155.23 o 
  -3   5   5     1332.73     1213.16     34.72 o 
  -2   5   5     3800.62     3865.15     49.54 o 
  -1   5   5     2852.17     2841.15     40.60 o 
   0   5   5     9633.94    10325.69    132.20 o 
   1   5   5     7129.21     7549.31    126.02 o 
   2   5   5        3.34       19.44     10.71 o 
   3   5   5      461.33      342.19     28.08 o 
   4   5   5      403.24      499.46     88.70 o 
   5   5   5      344.01      392.85     36.24 o 
   6   5   5      443.90      499.29     54.78 o 
   7   5   5      311.67      347.70     40.54 o 
   8   5   5       94.49      174.75     38.43 o 
   9   5   5       42.99      132.71     81.70 o 
 -12   6   5      452.11      534.57    183.28 o 
 -11   6   5     1156.54     1134.09     60.17 o 
 -10   6   5     1838.60     1808.78     72.48 o 
  -9   6   5     1127.09     1093.91     50.58 o 
  -8   6   5     1033.24     1068.00     86.84 o 
  -7   6   5      657.64      575.92     31.96 o 
  -6   6   5     2484.44     2163.77     84.69 o 
  -5   6   5     5918.10     5543.01    296.67 o 
  -4   6   5     1506.66     1384.51     56.55 o 
  -3   6   5      240.74      208.55     38.99 o 
  -2   6   5      470.01      450.10     27.78 o 
  -1   6   5     4580.87     4780.34    101.10 o 
   0   6   5     1882.89     1975.12     60.30 o 
   1   6   5      397.62      398.92     22.49 o 
   2   6   5      151.57      169.91     11.08 o 
   3   6   5        1.93      -21.21     21.21 o 
   4   6   5       24.45       51.92     24.55 o 
   5   6   5      355.58      430.32     60.05 o 
   6   6   5       60.04       71.71     30.63 o 
   7   6   5        5.15        2.02     28.95 o 
   8   6   5        8.98      -25.18     33.77 o 
   9   6   5       20.07       52.02     57.25 o 
 -12   7   5      564.56      515.87     98.43 o 
 -11   7   5     1436.26     1480.53     85.23 o 
 -10   7   5     1103.19     1049.15     60.72 o 
  -9   7   5     1898.85     1875.34     75.87 o 
  -8   7   5     2364.93     2409.46    102.52 o 
  -7   7   5     1719.82     1799.22    112.32 o 
  -6   7   5     2990.75     3212.13    115.90 o 
  -5   7   5     5552.47     5885.99    137.16 o 
  -4   7   5     3707.21     3421.73    167.88 o 
  -3   7   5     1786.09     1695.14     63.74 o 
  -2   7   5     4347.73     4410.71     96.28 o 
  -1   7   5     7162.79     7345.97    102.95 o 
   0   7   5     9359.46     9444.23    222.20 o 
   1   7   5     2893.30     2822.08     55.29 o 
   2   7   5     2090.31     1965.21     71.13 o 
   3   7   5     1233.38     1228.02     64.53 o 
   4   7   5     1227.08     1220.80     54.77 o 
   5   7   5     2337.60     2227.36     78.44 o 
   6   7   5     1132.44     1118.02     63.71 o 
   7   7   5     1084.80     1086.60     65.91 o 
   8   7   5      745.56      786.56     58.86 o 
   9   7   5       69.57      -19.59     40.99 o 
 -12   8   5      787.88      748.11    119.88 o 
 -11   8   5     1055.45     1152.65     71.98 o 
 -10   8   5     1306.34     1285.42     65.59 o 
  -9   8   5     1534.17     1660.34    134.51 o 
  -8   8   5     1601.20     1699.83     77.20 o 
  -7   8   5     2006.54     2045.14     69.23 o 
  -6   8   5     1454.25     1411.26     54.23 o 
  -5   8   5     2128.85     2144.68     64.06 o 
  -4   8   5     1829.72     1662.79     99.16 o 
  -3   8   5     1541.87     1326.95     50.68 o 
  -2   8   5     1396.88     1426.11     34.44 o 
  -1   8   5     3088.27     3103.53     51.96 o 
   0   8   5     2986.51     2902.97    143.30 o 
   1   8   5     1089.05     1028.80     37.04 o 
   2   8   5      544.08      483.83     66.64 o 
   3   8   5      466.02      420.26     46.16 o 
   4   8   5       90.77      134.76     63.07 o 
   5   8   5        1.44       19.27     28.36 o 
   6   8   5      299.20      322.83     65.13 o 
   7   8   5      177.23      185.11     43.76 o 
   8   8   5       14.20       22.68     74.40 o 
 -11   9   5      447.88      474.14     48.98 o 
 -10   9   5      785.42      921.46    138.78 o 
  -9   9   5      918.93      996.97     54.49 o 
  -8   9   5     1937.07     1997.05     75.69 o 
  -7   9   5     2651.84     2675.65     87.46 o 
  -6   9   5     1368.78     1394.29     58.33 o 
  -5   9   5     1895.29     2004.83     65.63 o 
  -4   9   5     3136.04     3048.96     81.06 o 
  -3   9   5     3238.20     3103.66    152.77 o 
  -2   9   5     3962.69     3934.86    109.30 o 
  -1   9   5     4230.90     4081.71    128.06 o 
   0   9   5     3929.14     3938.74    121.10 o 
   1   9   5     3034.00     2881.70    116.74 o 
   2   9   5     4588.03     4588.13    114.29 o 
   3   9   5     2482.94     2682.54     86.62 o 
   4   9   5     1753.95     1607.49    102.00 o 
   5   9   5     2298.23     2312.74     91.26 o 
   6   9   5     1204.84     1125.31     66.59 o 
   7   9   5      824.97      926.22     87.37 o 
 -11  10   5      686.39      784.72     67.39 o 
 -10  10   5      715.85      689.23     58.54 o 
  -9  10   5      826.96      875.83     91.56 o 
  -8  10   5     1279.15     1320.06     65.65 o 
  -7  10   5     1541.19     1597.23     70.22 o 
  -6  10   5     2194.54     2282.91    104.62 o 
  -5  10   5     1360.91     1444.23     62.41 o 
  -4  10   5      248.28      258.44     41.03 o 
  -3  10   5     2569.96     2459.71    149.65 o 
  -2  10   5     2525.58     2511.96     51.50 o 
  -1  10   5     2072.17     2039.98     82.11 o 
   0  10   5      660.50      667.88     31.57 o 
   1  10   5     1159.53     1190.74     71.96 o 
   2  10   5     1223.51     1168.37     84.00 o 
   3  10   5      746.48      805.91     62.83 o 
   4  10   5      659.96      484.11     46.65 o 
   5  10   5      205.24      314.94     43.19 o 
   6  10   5      227.83      265.33    151.38 o 
   7  10   5       95.38      150.07     55.02 o 
 -11  11   5       61.79       89.86     51.46 o 
 -10  11   5       10.82        8.27     60.20 o 
  -9  11   5      210.40      303.45     62.79 o 
  -8  11   5      558.48      655.65     51.56 o 
  -7  11   5     1014.21      900.93     56.12 o 
  -6  11   5      534.85      541.78     44.74 o 
  -5  11   5      792.55      801.85     48.17 o 
  -4  11   5     2304.14     2421.21     80.15 o 
  -3  11   5     2213.76     2330.59     76.53 o 
  -2  11   5     3771.85     3621.28    117.29 o 
  -1  11   5     1395.66     1293.13     57.95 o 
   0  11   5      810.72      689.08     49.15 o 
   1  11   5     1630.46     1555.28     48.12 o 
   2  11   5     2121.31     2198.65     79.24 o 
   3  11   5     2501.72     2585.23     93.38 o 
   4  11   5     2454.97     2356.69    107.16 o 
   5  11   5     1313.44     1391.17     87.93 o 
   6  11   5      718.04      656.09     67.20 o 
 -10  12   5      201.98      159.07     41.80 o 
  -9  12   5      604.00      617.51     67.46 o 
  -8  12   5      601.37      622.28     53.95 o 
  -7  12   5      389.50      473.96     47.11 o 
  -6  12   5      489.16      526.18     73.92 o 
  -5  12   5      635.02      647.12     70.90 o 
  -4  12   5      881.82      998.51    124.26 o 
  -3  12   5     1908.21     1828.18    146.04 o 
  -2  12   5      461.70      381.11     24.42 o 
  -1  12   5      926.12      916.86     35.12 o 
   0  12   5     1177.07     1118.79     38.15 o 
   1  12   5      636.22      648.18     41.94 o 
   2  12   5      735.89      686.04     48.36 o 
   3  12   5      675.65      819.41     56.10 o 
   4  12   5      608.34      707.45     56.38 o 
   5  12   5      485.02      373.36     49.18 o 
 -10  13   5       46.20       54.55     56.09 o 
  -9  13   5       13.96       15.51     35.60 o 
  -8  13   5       24.39        7.47     32.85 o 
  -7  13   5       46.34      -15.09     32.90 o 
  -6  13   5      211.94      275.50     40.96 o 
  -5  13   5      604.15      622.10     48.97 o 
  -4  13   5       92.29      202.17     70.22 o 
  -3  13   5      107.39       97.54     30.26 o 
  -2  13   5      637.32      630.47     97.32 o 
  -1  13   5     1070.38     1037.76     46.73 o 
   0  13   5      499.27      457.32     32.59 o 
   1  13   5      472.40      370.27     38.80 o 
   2  13   5      873.55      892.48     86.93 o 
   3  13   5      612.56      588.32     56.68 o 
   4  13   5     1155.05     1124.94     79.81 o 
  -9  14   5       36.17        5.57     36.74 o 
  -8  14   5       39.05       27.74     35.60 o 
  -7  14   5      116.92      121.47     38.81 o 
  -6  14   5       61.69       50.53     41.24 o 
  -5  14   5      217.93      212.53     39.41 o 
  -4  14   5      399.66      352.06     53.84 o 
  -3  14   5      714.32      650.48    110.20 o 
  -2  14   5       39.99       42.98     26.34 o 
  -1  14   5      292.75      371.19     42.69 o 
   0  14   5      388.33      391.83     28.50 o 
   1  14   5      229.95      267.38     37.42 o 
   2  14   5      326.61      500.01     98.45 o 
   3  14   5      390.17      371.14     47.28 o 
  -8  15   5       22.98        6.73     36.86 o 
  -7  15   5        4.55       26.75     37.11 o 
  -6  15   5       12.55       23.85     55.48 o 
  -5  15   5       13.15       14.67     51.52 o 
  -4  15   5        1.66       11.98     37.75 o 
  -3  15   5        0.27      -13.85     28.79 o 
  -2  15   5       10.38       29.12     55.57 o 
  -1  15   5       12.03       48.55     26.09 o 
   0  15   5      107.38      180.64     65.78 o 
   1  15   5      219.22      294.79     71.82 o 
   2  15   5      136.97      117.09     35.85 o 
  -6  16   5        3.72      -36.62     36.62 o 
  -5  16   5       20.83       -5.08     33.47 o 
  -4  16   5       53.25       49.16     57.78 o 
  -3  16   5       73.55        7.87     30.61 o 
  -2  16   5        4.33       28.58     28.23 o 
  -1  16   5        1.18      -62.59     62.59 o 
   0  16   5       66.69       51.35     57.30 o 
   1  16   5       74.34       58.70     57.12 o 
  -3  17   5        1.41       -0.56     30.11 o 
   1 -19   6      890.79      917.41     65.26 o 
   2 -19   6      749.03      783.16     76.04 o 
   3 -19   6      638.30      735.39     67.25 o 
  -2 -18   6      536.53      475.99     66.48 o 
  -1 -18   6      554.68      641.45     50.78 o 
   0 -18   6      626.80      705.01     54.12 o 
   1 -18   6      494.25      492.75     79.38 o 
   2 -18   6      427.70      538.36     93.82 o 
   3 -18   6      978.30     1041.26     69.84 o 
   4 -18   6      659.08      705.49     62.20 o 
   5 -18   6      350.97      347.41     67.12 o 
   6 -18   6      363.17      452.77     76.02 o 
  -3 -17   6      664.62      621.89     48.70 o 
  -2 -17   6      399.25      398.92     39.48 o 
  -1 -17   6      460.49      414.09     75.60 o 
   0 -17   6      628.20      668.76    102.80 o 
   1 -17   6      434.61      436.81     62.70 o 
   2 -17   6      893.08     1089.43    166.75 o 
   3 -17   6     1343.12     1370.00     76.50 o 
   4 -17   6      743.75      843.20     64.11 o 
   5 -17   6      356.60      443.62     59.70 o 
   6 -17   6      880.70      835.22     71.38 o 
   7 -17   6     1262.41     1389.45    132.50 o 
  -5 -16   6      570.02      580.93     84.72 o 
  -4 -16   6      580.81      486.66     69.70 o 
  -3 -16   6      605.57      590.54     35.92 o 
  -2 -16   6      792.82      759.06     49.49 o 
  -1 -16   6      771.41      748.49     49.40 o 
   0 -16   6      541.96      541.20     43.07 o 
   1 -16   6      927.20      923.28     55.12 o 
   2 -16   6      915.48      881.31     55.38 o 
   3 -16   6      679.68      753.97    160.45 o 
   4 -16   6      167.10      294.91     42.71 o 
   5 -16   6      506.27      703.43     89.44 o 
   6 -16   6      748.91      785.44     90.97 o 
   7 -16   6      699.51      772.85     69.18 o 
   8 -16   6      367.34      431.25     54.14 o 
  -6 -15   6       36.93       25.59     50.87 o 
  -5 -15   6       22.35       14.50     28.28 o 
  -4 -15   6       94.83      115.18     46.47 o 
  -3 -15   6      304.31      276.78     25.80 o 
  -2 -15   6       31.24       91.04     21.71 o 
  -1 -15   6      215.51      234.38     37.01 o 
   0 -15   6      571.76      533.46     43.46 o 
   1 -15   6      467.25      477.95     29.07 o 
   2 -15   6      492.12      532.84     81.11 o 
   3 -15   6      508.85      578.03     45.39 o 
   4 -15   6      704.23      783.88     79.38 o 
   5 -15   6      486.17      625.85     49.19 o 
   6 -15   6      718.23      705.96     55.87 o 
   7 -15   6      857.33      916.90     64.08 o 
   8 -15   6     1124.44     1201.67     74.28 o 
  -6 -14   6        9.13      -11.25     27.25 o 
  -5 -14   6      275.05      267.33     36.45 o 
  -4 -14   6      127.94      135.26     48.30 o 
  -3 -14   6      353.61      296.23     27.20 o 
  -2 -14   6      143.26      167.23     20.62 o 
  -1 -14   6      402.39      362.40     26.33 o 
   0 -14   6      886.42      939.70     33.37 o 
   1 -14   6     1301.78     1240.56     36.75 o 
   2 -14   6      753.20      837.10    114.99 o 
   3 -14   6      543.39      629.72     49.73 o 
   4 -14   6      230.38      310.72     37.83 o 
   5 -14   6      407.82      449.84     48.40 o 
   6 -14   6      487.97      499.36     46.97 o 
   7 -14   6      376.13      370.68     44.78 o 
   8 -14   6       86.77       94.64     35.14 o 
   9 -14   6       99.92      161.06     40.59 o 
  -7 -13   6       21.11        6.60     26.98 o 
  -6 -13   6        1.49      -30.48     30.48 o 
  -5 -13   6        3.82        3.03     15.10 o 
  -4 -13   6        0.37       20.80     16.71 o 
  -3 -13   6       44.24       68.30     17.67 o 
  -2 -13   6      249.25      257.33     22.83 o 
  -1 -13   6       31.61       48.10     16.47 o 
   0 -13   6        3.83       11.17     21.10 o 
   1 -13   6     1005.14      924.50     31.31 o 
   2 -13   6      295.09      291.74     35.37 o 
   3 -13   6      255.57      278.96     32.38 o 
   4 -13   6       90.01      126.98     29.87 o 
   5 -13   6        0.62      -18.50     56.79 o 
   6 -13   6      993.43      950.92     54.79 o 
   7 -13   6      470.03      434.88     43.75 o 
   8 -13   6      448.79      435.14     45.81 o 
   9 -13   6      505.71      492.55     49.16 o 
  10 -13   6      686.71      695.68     59.52 o 
  -8 -12   6      135.82      124.14     33.23 o 
  -7 -12   6       68.59      136.09     56.36 o 
  -6 -12   6       74.82       94.16     58.83 o 
  -5 -12   6      249.56      224.46     29.90 o 
  -4 -12   6       29.43       38.79     17.23 o 
  -3 -12   6        0.25       -5.73     14.68 o 
  -2 -12   6       30.96       29.80     15.10 o 
  -1 -12   6      223.04      242.21     23.98 o 
   0 -12   6       25.82       53.12     18.91 o 
   1 -12   6       45.39       39.16     20.67 o 
   2 -12   6      633.46      595.74     64.07 o 
   3 -12   6      116.09      127.61     39.44 o 
   4 -12   6      185.39      200.22     27.99 o 
   5 -12   6     1619.25     1595.20     62.78 o 
   6 -12   6       12.59      -13.43     24.59 o 
   7 -12   6        0.41       15.87     30.22 o 
   8 -12   6      124.36      157.79     36.74 o 
   9 -12   6      467.70      490.96    122.22 o 
  10 -12   6      249.63      235.27     42.95 o 
  -9 -11   6       62.09       75.58     62.15 o 
  -8 -11   6        5.33      -16.85     27.53 o 
  -7 -11   6       22.44       28.58     29.05 o 
  -6 -11   6       72.02       71.40     19.91 o 
  -5 -11   6       17.20       24.21     16.30 o 
  -4 -11   6      195.98      198.30     20.19 o 
  -3 -11   6       10.37       19.18     23.65 o 
  -2 -11   6        0.09        9.42     15.66 o 
  -1 -11   6      642.38      635.53     50.11 o 
   0 -11   6        2.80        7.72     13.87 o 
   1 -11   6      715.94      674.05     22.49 o 
   2 -11   6      128.25      111.55     21.02 o 
   3 -11   6        5.47        3.43     10.99 o 
   4 -11   6      137.51      178.44     29.94 o 
   5 -11   6        0.22       24.33     22.90 o 
   6 -11   6      118.02      179.49     29.35 o 
   7 -11   6      142.79      162.41     33.45 o 
   8 -11   6      228.87      303.17     36.79 o 
   9 -11   6      192.90      256.28    119.91 o 
  10 -11   6      156.99      181.45     70.94 o 
  -9 -10   6      539.36      482.52     70.37 o 
  -8 -10   6     1456.81     1485.54     80.17 o 
  -7 -10   6     2051.97     2035.67     71.13 o 
  -6 -10   6     1913.19     1771.73     45.33 o 
  -5 -10   6      117.77      114.56     19.87 o 
  -4 -10   6      811.30      818.54     27.90 o 
  -3 -10   6     2320.85     2318.79     93.19 o 
  -2 -10   6     2753.02     2618.60     48.98 o 
  -1 -10   6      767.10      833.79     24.93 o 
   0 -10   6       36.35       62.63     12.93 o 
   1 -10   6        1.68       30.55     16.12 o 
   2 -10   6       75.23      153.30     30.73 o 
   3 -10   6      270.26      277.80     16.26 o 
   4 -10   6      621.58      621.69     20.03 o 
   5 -10   6       94.50      105.82     21.35 o 
   6 -10   6       27.29       36.42     23.79 o 
   7 -10   6       50.51      115.54     27.48 o 
   8 -10   6      247.83      287.17     72.63 o 
   9 -10   6       79.39       66.77     29.24 o 
  10 -10   6        2.26       63.20     55.24 o 
 -10  -9   6       14.23       50.91     72.47 o 
  -9  -9   6        0.06       58.35     32.92 o 
  -8  -9   6       26.15       91.57     27.47 o 
  -7  -9   6        7.21       10.42     19.00 o 
  -6  -9   6        0.17      -10.80     15.91 o 
  -5  -9   6        9.79        1.00     15.20 o 
  -4  -9   6      427.21      328.70     36.87 o 
  -3  -9   6      450.73      426.58     22.68 o 
  -2  -9   6       44.48       49.09     16.53 o 
  -1  -9   6       11.05       18.83     11.45 o 
   0  -9   6      161.73      155.89     20.91 o 
   1  -9   6        0.88       17.32     21.36 o 
   2  -9   6      114.32      129.46     28.27 o 
   3  -9   6      117.95      114.42     12.80 o 
   4  -9   6      193.87      207.27     32.33 o 
   5  -9   6       22.96       17.68     12.32 o 
   6  -9   6      207.81      209.51     16.66 o 
   7  -9   6      569.33      621.82     37.79 o 
   8  -9   6       10.74       65.59     50.82 o 
   9  -9   6        3.09       23.06     27.90 o 
  10  -9   6       27.14       14.24     29.80 o 
  11  -9   6        0.69       -8.66     54.72 o 
 -10  -8   6     1463.17     1305.77    124.32 o 
  -9  -8   6     2524.61     2196.52     84.55 o 
  -8  -8   6     2688.32     2847.13    105.01 o 
  -7  -8   6     1341.92     1386.23     41.79 o 
  -6  -8   6     2159.97     2163.19     46.52 o 
  -5  -8   6     5634.78     5462.34     87.31 o 
  -4  -8   6     6285.26     6252.60     91.10 o 
  -3  -8   6     6865.09     6859.53    173.25 o 
  -2  -8   6     5328.57     5345.83     72.01 o 
  -1  -8   6     3807.11     3656.35    106.09 o 
   0  -8   6     5040.48     5034.76     66.95 o 
   1  -8   6     3209.85     3196.74     47.17 o 
   2  -8   6     3221.54     3201.36     46.31 o 
   3  -8   6     1467.44     1502.11     51.11 o 
   4  -8   6     2397.72     2402.26     62.56 o 
   5  -8   6      448.85      484.15     29.45 o 
   6  -8   6     1430.68     1412.16     43.96 o 
   7  -8   6        1.26       13.57     19.79 o 
   8  -8   6       44.59       42.34     25.65 o 
   9  -8   6      466.35      418.80     35.64 o 
  10  -8   6       30.69       -6.33     24.38 o 
  11  -8   6        1.44      -38.58     38.58 o 
 -10  -7   6       18.40      -11.30     26.48 o 
  -9  -7   6       44.64      160.57     33.38 o 
  -8  -7   6        6.53      -11.13     21.52 o 
  -7  -7   6        7.77      -15.25     15.25 o 
  -6  -7   6      313.50      302.78     24.17 o 
  -5  -7   6       18.08       32.14     14.12 o 
  -4  -7   6       71.30      133.81     14.32 o 
  -3  -7   6      370.53      316.34     43.57 o 
  -2  -7   6      144.35      189.45     13.12 o 
  -1  -7   6     1934.92     2041.43     32.65 o 
   0  -7   6      459.56      381.54     18.32 o 
   1  -7   6      472.88      531.03     15.99 o 
   2  -7   6       79.10       94.56     10.75 o 
   3  -7   6      566.99      596.09     17.31 o 
   4  -7   6      710.20      691.69     34.45 o 
   5  -7   6      759.39      804.52     29.92 o 
   6  -7   6      280.92      272.17     18.24 o 
   7  -7   6     1267.04     1223.92     38.04 o 
   8  -7   6      535.41      526.85     45.94 o 
   9  -7   6       53.84       34.92     21.87 o 
  10  -7   6       44.74      110.13     49.47 o 
  11  -7   6      154.93      182.60     56.95 o 
 -11  -6   6     2051.37     2083.91    149.14 o 
 -10  -6   6     3019.42     2886.46    161.78 o 
  -8  -6   6     2813.86     2699.39     97.35 o 
  -7  -6   6      433.70      424.13     27.75 o 
  -6  -6   6     3590.95     3635.12     65.17 o 
  -5  -6   6    11969.19    12058.25    162.27 o 
  -4  -6   6    16795.48    17412.16    215.10 o 
  -3  -6   6    21393.43    21800.68    258.90 o 
  -2  -6   6     4849.46     4405.35     78.45 o 
  -1  -6   6     9671.52     9537.59    157.73 o 
   0  -6   6    29987.65    31790.78    341.39 o 
   1  -6   6    14109.96    13852.30    150.69 o 
   2  -6   6     7253.79     7162.80     82.26 o 
   3  -6   6     5257.92     4963.98     66.79 o 
   4  -6   6     1221.59     1096.97     24.57 o 
   5  -6   6     1653.61     1594.09     34.51 o 
   6  -6   6    10140.17     9860.62    146.47 o 
   7  -6   6     5744.31     5866.61    144.28 o 
   8  -6   6     2707.64     2671.71     57.86 o 
   9  -6   6      318.04      377.42     46.42 o 
  10  -6   6      102.69      175.79     48.05 o 
  11  -6   6      210.44      168.70     60.14 o 
 -11  -5   6      174.71       31.91     30.70 o 
 -10  -5   6      161.04      166.30     77.77 o 
  -9  -5   6      123.72      186.14     45.16 o 
  -8  -5   6      179.22      220.84     20.16 o 
  -7  -5   6        3.58       -1.32     25.91 o 
  -6  -5   6        5.04        7.17     11.56 o 
  -5  -5   6        0.50       -9.56     10.73 o 
  -4  -5   6      118.65      136.47     12.24 o 
  -3  -5   6       41.54       82.43     11.37 o 
  -2  -5   6      329.07      327.28     16.17 o 
  -1  -5   6      366.54      452.27     13.59 o 
   1  -5   6      110.84      150.64     19.12 o 
   2  -5   6      186.41      192.35     12.35 o 
   3  -5   6      403.10      422.04     16.62 o 
   4  -5   6      650.35      550.45     24.01 o 
   5  -5   6       10.02       17.79     16.34 o 
   6  -5   6     1206.08     1223.75     50.14 o 
   7  -5   6      727.13      690.70     28.05 o 
   8  -5   6       43.20       52.92     18.92 o 
   9  -5   6      857.03      796.16     90.99 o 
  10  -5   6      386.11      404.43     43.78 o 
  11  -5   6       95.96       60.66     53.10 o 
 -11  -4   6     1272.24     1256.71    147.33 o 
 -10  -4   6     2069.48     2061.23     74.04 o 
  -9  -4   6     3538.63     3292.02     70.87 o 
  -8  -4   6     1796.75     1792.39     42.17 o 
  -7  -4   6     4387.82     4490.17     83.82 o 
  -6  -4   6     8492.58     8435.40    119.02 o 
  -5  -4   6     5176.58     5028.00     81.14 o 
  -4  -4   6     5299.78     5167.79     88.44 o 
  -3  -4   6     8100.40     7811.93    146.42 o 
  -2  -4   6    27767.42    27930.58    432.81 o 
  -1  -4   6    29771.35    28902.55   1550.90 o 
   0  -4   6    16992.81    17030.84    149.65 o 
   1  -4   6    32989.93    33465.48    383.50 o 
   2  -4   6    28504.32    29893.73    347.55 o 
   3  -4   6     2158.99     1860.56     30.84 o 
   4  -4   6     8040.16     7709.76     99.91 o 
   5  -4   6     8533.88     8357.34    114.64 o 
   6  -4   6     9095.18     9336.79    160.62 o 
   7  -4   6     5119.03     5099.34    116.30 o 
   8  -4   6     3271.04     3269.41    184.08 o 
   9  -4   6     2700.79     2836.43    158.22 o 
  10  -4   6     2157.37     2193.69     84.71 o 
  11  -4   6      977.28     1058.78    230.26 o 
 -12  -3   6      103.16      151.55     70.85 o 
 -11  -3   6      380.92      506.90     50.08 o 
 -10  -3   6      733.58      687.14     54.90 o 
  -9  -3   6      496.33      529.30     38.11 o 
  -8  -3   6       24.11       52.32     16.44 o 
  -7  -3   6      341.23      331.48     20.33 o 
  -6  -3   6      364.00      342.09     16.20 o 
  -5  -3   6       51.48       51.44      9.88 o 
  -4  -3   6      194.88      216.92     16.80 o 
  -3  -3   6     1017.11     1042.58     22.75 o 
  -2  -3   6       55.19       62.13     14.74 o 
  -1  -3   6       48.52       60.02     13.37 o 
   0  -3   6        1.89       -8.28     15.55 o 
   1  -3   6      344.23      325.47     13.55 o 
   2  -3   6      917.44      885.97     54.14 o 
   3  -3   6      792.31      819.77     20.46 o 
   4  -3   6      361.35      372.36     25.14 o 
   5  -3   6       51.72       45.16     26.71 o 
   6  -3   6      224.20      188.32     17.43 o 
   7  -3   6       76.49       66.46     15.25 o 
   8  -3   6        7.22      -24.20     24.20 o 
   9  -3   6      155.52      124.73     31.88 o 
  10  -3   6      265.99      320.02     39.94 o 
  11  -3   6      236.94      257.12     43.36 o 
 -12  -2   6      468.68      394.17     43.84 o 
 -11  -2   6      283.55      311.88     38.89 o 
 -10  -2   6      361.52      268.69     22.51 o 
  -9  -2   6      610.87      629.36     28.94 o 
  -8  -2   6     3245.23     3152.20     62.81 o 
  -7  -2   6     3215.02     3251.97    102.52 o 
  -6  -2   6     2221.90     2088.19     44.72 o 
  -5  -2   6     4931.31     4759.61     82.87 o 
  -4  -2   6     5364.22     5310.55     59.57 o 
  -3  -2   6     8048.63     7632.12    151.94 o 
  -2  -2   6    13751.29    14441.85    193.80 o 
  -1  -2   6    20377.63    21009.90    484.61 o 
   0  -2   6    15808.87    15946.83    133.76 o 
   1  -2   6    19667.05    20202.54    195.09 o 
   2  -2   6    17866.83    17855.69    188.51 o 
   3  -2   6    10619.16    10008.06    114.47 o 
   4  -2   6    12052.52    12527.59    152.16 o 
   5  -2   6     7404.87     7562.25    112.44 o 
   6  -2   6     8279.97     7959.08    265.41 o 
   7  -2   6     3068.41     3135.39     85.22 o 
   8  -2   6     2922.35     3144.39    140.46 o 
   9  -2   6     3560.56     3544.34    112.49 o 
  10  -2   6     2668.87     2554.15    163.47 o 
  11  -2   6     1776.52     1723.31    124.39 o 
 -12  -1   6       24.72       -6.26     65.04 o 
 -11  -1   6       23.77       16.57     26.36 o 
 -10  -1   6       85.60       59.99     37.80 o 
  -9  -1   6      148.60      139.28     18.13 o 
  -8  -1   6      779.97      738.12     27.39 o 
  -7  -1   6      651.65      655.43     37.06 o 
  -6  -1   6       64.04       82.15     11.46 o 
  -5  -1   6       47.52       42.87     10.41 o 
  -4  -1   6       41.48       31.97      8.36 o 
  -3  -1   6     1469.35     1534.25     19.28 o 
  -2  -1   6      317.45      362.98     17.88 o 
  -1  -1   6      288.14      336.44     15.42 o 
   0  -1   6       61.88       80.40     15.17 o 
   1  -1   6       14.49       14.01      7.76 o 
   2  -1   6      326.50      321.08     13.40 o 
   3  -1   6      243.53      246.92     24.91 o 
   4  -1   6      913.15      989.41     39.13 o 
   5  -1   6      114.24      108.13     12.07 o 
   6  -1   6      214.78      235.38     28.01 o 
   7  -1   6       19.71       20.64     22.48 o 
   8  -1   6       89.59      124.68     32.63 o 
   9  -1   6       35.53      -28.67     29.31 o 
  10  -1   6       51.10       55.63     34.37 o 
  11  -1   6      174.92      174.10     97.21 o 
 -12   0   6       33.74       24.53     68.65 o 
 -11   0   6        8.16       34.79     33.75 o 
 -10   0   6        0.89        0.05     27.14 o 
  -9   0   6      397.81      400.39     23.98 o 
  -8   0   6      898.89      828.73     28.83 o 
  -7   0   6      919.09     1009.88     27.68 o 
  -6   0   6     1312.39     1295.23     29.40 o 
  -5   0   6     1115.30     1215.77     22.64 o 
  -4   0   6     3339.23     3320.68     59.08 o 
  -3   0   6     2539.41     2418.36     43.40 o 
  -2   0   6     1557.59     1481.62     69.62 o 
  -1   0   6     4546.24     4190.01     56.40 o 
   0   0   6     6718.08     6787.77     65.56 o 
   1   0   6     2725.74     2670.63     70.97 o 
   2   0   6     7679.91     7696.74     82.91 o 
   3   0   6     9441.07     9429.50    144.21 o 
   4   0   6    14378.76    14264.16    352.91 o 
   5   0   6     7331.46     7425.95    309.86 o 
   6   0   6      957.17     1037.63    119.93 o 
   7   0   6     2212.71     2303.88     77.34 o 
   8   0   6     2354.60     2308.00     82.95 o 
   9   0   6     1248.60     1365.14     68.71 o 
  10   0   6     1595.21     1816.98     87.66 o 
 -12   1   6        5.69       49.85     29.66 o 
 -11   1   6       66.83       56.87     19.35 o 
 -10   1   6       38.86       33.06     37.13 o 
  -9   1   6        1.62       15.87     16.57 o 
  -8   1   6       53.67       78.66     15.96 o 
  -7   1   6      179.47      210.69     16.34 o 
  -6   1   6      489.42      431.08     20.54 o 
  -5   1   6      533.65      505.84     18.83 o 
  -4   1   6     1201.31     1239.43     20.78 o 
  -3   1   6        5.35        4.39      8.70 o 
  -2   1   6     5111.74     5215.14     53.87 o 
  -1   1   6        8.52       15.69      8.31 o 
   0   1   6       30.89       33.45      9.82 o 
   1   1   6      214.38      241.37     12.83 o 
   2   1   6      481.61      509.16     29.59 o 
   3   1   6     1380.36     1396.81     25.50 o 
   4   1   6        0.18      -13.64     17.15 o 
   5   1   6      103.92       75.94     21.15 o 
   6   1   6        7.44      -17.18     22.99 o 
   7   1   6        4.91        7.77     23.95 o 
   8   1   6        6.84      -18.09     28.53 o 
   9   1   6      211.12      236.30     39.13 o 
  10   1   6       44.02      -42.61     64.45 o 
 -12   2   6       26.18       -3.89     35.69 o 
 -11   2   6       33.11       25.26     18.88 o 
 -10   2   6       63.05       10.43     16.86 o 
  -9   2   6       52.85       46.64     20.51 o 
  -8   2   6       86.84       79.71     14.71 o 
  -7   2   6       42.08       74.84     13.49 o 
  -6   2   6      164.13      204.76     14.82 o 
  -5   2   6     1181.72     1188.97     45.15 o 
  -4   2   6      672.35      754.04     16.97 o 
  -3   2   6      863.66      867.77     26.24 o 
  -2   2   6     7845.69     7708.57     80.53 o 
  -1   2   6      151.10      174.33     10.96 o 
   0   2   6      396.66      433.07     27.75 o 
   1   2   6     2016.95     1886.14     27.17 o 
   2   2   6      900.90      782.46     17.06 o 
   3   2   6     1440.49     1450.15     98.77 o 
   4   2   6     3082.72     3231.01     74.55 o 
   5   2   6      651.62      643.33     36.92 o 
   6   2   6     1296.07     1278.79     53.61 o 
   7   2   6     1181.30     1105.33     60.69 o 
   8   2   6      815.74      782.81     49.98 o 
   9   2   6      643.88      773.67     62.86 o 
  10   2   6      527.18      615.78    101.65 o 
 -12   3   6      584.25      492.96     46.10 o 
 -11   3   6      322.07      303.92     27.15 o 
 -10   3   6       21.57       47.92     17.21 o 
  -9   3   6        7.32      -17.43     17.43 o 
  -8   3   6      272.79      227.94     17.58 o 
  -7   3   6        2.23        2.98     11.36 o 
  -6   3   6        7.08       12.48     11.77 o 
  -5   3   6      944.11      910.76     32.98 o 
  -4   3   6      348.27      335.20     30.33 o 
  -3   3   6      191.54      275.57     13.00 o 
  -2   3   6       80.12      151.96     27.18 o 
  -1   3   6        1.11        2.32      9.54 o 
   0   3   6      222.46      194.02     12.83 o 
   1   3   6      247.68      257.07     18.46 o 
   2   3   6      469.04      446.77     41.11 o 
   3   3   6       57.80      152.32     49.31 o 
   4   3   6      117.92       91.96     40.15 o 
   5   3   6       63.54      110.03     25.98 o 
   6   3   6      272.07      327.37     55.42 o 
   7   3   6       30.56      -14.47     26.21 o 
   8   3   6       49.56       95.34     32.39 o 
   9   3   6       66.62      108.49     36.92 o 
  10   3   6       53.69      153.39     42.69 o 
 -12   4   6      181.15      202.11     45.84 o 
 -11   4   6       42.12        3.60     28.85 o 
 -10   4   6      211.13      226.03     23.84 o 
  -9   4   6      594.72      583.71     51.42 o 
  -8   4   6      694.27      751.46     33.08 o 
  -7   4   6      478.60      455.11     23.09 o 
  -6   4   6       31.89       28.79     11.66 o 
  -5   4   6        6.91       -3.67     17.16 o 
  -4   4   6       39.12       41.03     12.01 o 
  -3   4   6     6342.14     6956.13     84.65 o 
  -2   4   6      530.84      450.92     25.15 o 
  -1   4   6       79.74       82.95     11.22 o 
   0   4   6       12.67       16.75      9.90 o 
   1   4   6       68.34       86.31     19.10 o 
   2   4   6      539.68      594.89     44.36 o 
   3   4   6      267.86      290.32     47.15 o 
   4   4   6        1.71       15.62     21.01 o 
   5   4   6        3.75       15.66     24.16 o 
   6   4   6      124.82      144.13     31.44 o 
   7   4   6      201.49      273.01     38.22 o 
   8   4   6      213.21      286.47     41.75 o 
   9   4   6       33.43       -8.89     34.36 o 
 -12   5   6      467.27      417.29     47.28 o 
 -11   5   6      498.66      654.49     50.34 o 
 -10   5   6      321.85      295.72     47.28 o 
  -9   5   6      352.92      309.14     29.11 o 
  -8   5   6      255.64      301.90     22.93 o 
  -7   5   6      383.64      374.26     33.47 o 
  -6   5   6     1271.67     1199.46     27.50 o 
  -5   5   6     3072.37     3141.91     51.42 o 
  -4   5   6      458.65      397.39     44.18 o 
  -3   5   6       23.45       28.64     10.75 o 
  -2   5   6        3.98        3.68     11.06 o 
  -1   5   6       25.59       26.52     10.72 o 
   0   5   6       81.04      128.05     14.29 o 
   1   5   6      555.62      644.09     18.55 o 
   2   5   6       10.97       26.05     15.20 o 
   3   5   6       53.63       53.58     22.81 o 
   4   5   6      413.45      462.67     34.15 o 
   5   5   6        3.56       14.93     27.27 o 
   6   5   6        3.72       58.25     28.90 o 
   7   5   6        0.32       74.07     33.74 o 
   8   5   6       31.29        6.06     54.02 o 
   9   5   6        5.70       60.84     35.72 o 
 -12   6   6      352.51      314.59     58.00 o 
 -11   6   6      751.26      748.88     51.70 o 
 -10   6   6     1749.58     1607.30     95.19 o 
  -9   6   6     1432.28     1448.97     58.20 o 
  -8   6   6     1118.88     1258.34     50.91 o 
  -7   6   6     1045.92      978.10     50.08 o 
  -6   6   6      716.49      738.22     21.11 o 
  -5   6   6     3034.02     2826.94    101.66 o 
  -4   6   6      816.66      780.09     40.95 o 
  -3   6   6      103.51       63.19     13.67 o 
  -2   6   6      602.26      515.96     17.65 o 
  -1   6   6     3400.93     3469.61     79.76 o 
   0   6   6     2840.76     2881.90     45.77 o 
   1   6   6      724.13      699.46     28.75 o 
   2   6   6      771.48      703.60     56.90 o 
   3   6   6      692.87      779.92     48.92 o 
   4   6   6      136.08      205.92     30.62 o 
   5   6   6        8.48        8.20     24.74 o 
   6   6   6       12.86       35.73     28.28 o 
   7   6   6      188.58      185.51     36.98 o 
   8   6   6       86.14       85.35     37.95 o 
   9   6   6        0.01      -27.21     62.50 o 
 -12   7   6      538.97      576.73     80.43 o 
 -11   7   6      973.20      915.89    123.45 o 
 -10   7   6      977.78      969.97     54.85 o 
  -9   7   6     1306.80     1204.57     56.90 o 
  -8   7   6     1303.70     1248.99     57.25 o 
  -7   7   6      666.17      683.55     37.61 o 
  -6   7   6     2104.69     2173.95     63.83 o 
  -5   7   6     1684.07     1524.90     82.93 o 
  -4   7   6      736.33      695.30     20.57 o 
  -3   7   6     1193.28     1104.67     38.77 o 
  -2   7   6     1086.99     1029.79     25.35 o 
  -1   7   6     1135.69     1027.30     26.72 o 
   0   7   6      189.02      173.65     22.85 o 
   1   7   6      534.73      544.36     47.58 o 
   2   7   6      241.05      271.95     14.90 o 
   3   7   6       14.71       20.06     22.65 o 
   4   7   6       75.03       38.64     26.11 o 
   5   7   6      370.67      421.74     52.46 o 
   6   7   6        8.06       -0.52     49.36 o 
   7   7   6       42.97        9.56     32.07 o 
   8   7   6        3.76      -30.34     36.68 o 
 -11   8   6      638.28      525.93     50.02 o 
 -10   8   6     1038.82      994.84     97.36 o 
  -9   8   6     1387.27     1341.94     88.83 o 
  -8   8   6     1640.91     1679.41     81.94 o 
  -7   8   6     2695.45     2731.22     85.40 o 
  -6   8   6     1980.73     1999.47     70.75 o 
  -5   8   6     2901.70     2839.80     79.20 o 
  -4   8   6      877.90      799.71     28.86 o 
  -3   8   6     1134.95     1022.31     35.99 o 
  -2   8   6     2118.34     2022.59     43.25 o 
  -1   8   6     4096.50     3984.52     99.30 o 
   0   8   6     2652.81     2691.07     74.03 o 
   1   8   6     2461.27     2487.77     57.31 o 
   2   8   6     1791.67     1820.52     62.90 o 
   3   8   6      422.27      437.35     83.19 o 
   4   8   6      872.02      994.56     54.82 o 
   5   8   6      511.97      605.78     46.88 o 
   6   8   6      236.74      268.62     42.74 o 
   7   8   6      330.46      355.46     47.13 o 
   8   8   6      125.76       47.13     39.85 o 
 -11   9   6      671.66      601.77     94.80 o 
 -10   9   6      774.98      818.46     56.59 o 
  -9   9   6     1345.73     1432.60     69.65 o 
  -8   9   6     2531.99     2419.71     95.15 o 
  -7   9   6     3314.60     3167.88    167.49 o 
  -6   9   6     1804.92     1885.28     68.11 o 
  -5   9   6      899.32      957.95    148.69 o 
  -4   9   6     1371.41     1348.56     66.09 o 
  -3   9   6     2268.60     2266.21     62.37 o 
  -2   9   6     2180.04     2127.02    107.84 o 
  -1   9   6      742.70      788.38     50.58 o 
   0   9   6      627.48      673.83     47.58 o 
   1   9   6     1054.57     1000.69     29.16 o 
   2   9   6      383.03      435.34     37.54 o 
   3   9   6      654.89      724.23     68.62 o 
   4   9   6      241.33      321.81     39.51 o 
   5   9   6       70.45       96.93     35.33 o 
   6   9   6       55.92       33.29     34.26 o 
   7   9   6       46.06       60.70     43.83 o 
 -11  10   6       86.91      164.95     76.72 o 
 -10  10   6      351.62      372.05     44.89 o 
  -9  10   6      914.98      946.58     57.40 o 
  -8  10   6     1642.65     1596.13     71.74 o 
  -7  10   6     2165.69     2088.92    123.01 o 
  -6  10   6     2123.24     2160.60     80.60 o 
  -5  10   6     1285.53     1336.79     63.22 o 
  -4  10   6      355.68      427.37     36.65 o 
  -3  10   6     3558.24     3420.40    158.98 o 
  -2  10   6     3393.66     3262.40    149.60 o 
  -1  10   6     1465.06     1428.39     52.42 o 
   0  10   6      867.74      864.67     31.77 o 
   1  10   6     2185.99     2074.08    111.20 o 
   2  10   6     2339.41     2388.90     81.03 o 
   3  10   6     1939.71     1975.77    208.23 o 
   4  10   6     1692.03     1802.00     90.62 o 
   5  10   6      999.97      958.57     77.61 o 
   6  10   6      328.91      379.38     51.47 o 
 -10  11   6      390.51      465.22     50.44 o 
  -9  11   6      676.88      673.43     72.89 o 
  -8  11   6     2115.35     2181.27    120.58 o 
  -7  11   6     2043.91     2053.54     84.57 o 
  -6  11   6     2189.61     2224.77     86.13 o 
  -5  11   6      772.21      888.58     94.30 o 
  -4  11   6     1196.32     1232.43    188.44 o 
  -3  11   6     2946.80     3036.51    224.81 o 
  -2  11   6     1808.16     1748.71    100.53 o 
  -1  11   6     1005.18     1025.44     58.03 o 
   0  11   6      590.23      546.22     44.92 o 
   1  11   6     1195.55     1116.70    147.83 o 
   2  11   6      911.98      932.96     53.68 o 
   3  11   6      840.22      831.87    102.63 o 
   4  11   6      432.81      502.20     74.94 o 
   5  11   6      192.62      204.95     44.08 o 
   6  11   6        0.46      -12.30     35.71 o 
 -10  12   6      115.64      159.47    114.05 o 
  -9  12   6      287.69      312.38     48.08 o 
  -8  12   6      261.86      220.53     46.80 o 
  -7  12   6      242.73      290.69     43.03 o 
  -6  12   6      286.69      337.92     50.43 o 
  -5  12   6     1479.52     1403.52    113.70 o 
  -4  12   6     1227.20     1005.61     57.17 o 
  -3  12   6     1688.82     1692.72     66.84 o 
  -2  12   6     1267.17     1134.96     80.96 o 
  -1  12   6      932.25      963.12     40.94 o 
   0  12   6     1437.46     1345.86     88.68 o 
   1  12   6     1300.70     1268.03     58.83 o 
   2  12   6      955.55      907.83     56.85 o 
   3  12   6     1223.42     1136.36     68.74 o 
   4  12   6     1197.93     1212.54     75.53 o 
   5  12   6      848.49      936.13     72.65 o 
  -9  13   6      458.26      457.92     55.24 o 
  -8  13   6      706.34      712.68     90.10 o 
  -7  13   6      745.35      802.78     80.28 o 
  -6  13   6      471.04      592.37     70.53 o 
  -5  13   6      732.45      748.95     55.83 o 
  -4  13   6     1932.25     1914.13     82.63 o 
  -3  13   6      606.35      684.20    134.78 o 
  -2  13   6      849.49      841.04     48.58 o 
  -1  13   6     1370.32     1291.25    121.57 o 
   0  13   6      607.17      575.93     31.26 o 
   1  13   6      831.79      810.22     56.04 o 
   2  13   6      608.58      560.01     58.30 o 
   3  13   6      686.04      632.10     53.68 o 
   4  13   6      620.47      825.63     65.64 o 
  -8  14   6        9.70      137.63     41.54 o 
  -7  14   6      134.60      133.79     41.26 o 
  -6  14   6      305.95      320.43     47.99 o 
  -5  14   6      466.16      505.82     53.60 o 
  -4  14   6       96.45       30.17     87.12 o 
  -3  14   6      390.61      368.39     60.49 o 
  -2  14   6      424.19      410.33     68.91 o 
  -1  14   6      268.20      344.49     34.74 o 
   0  14   6      452.38      639.66     80.48 o 
   1  14   6      983.38      996.01     59.89 o 
   2  14   6      402.96      386.19     45.52 o 
   3  14   6      453.20      508.25     59.51 o 
  -7  15   6      151.10      206.63     46.95 o 
  -6  15   6      200.79      228.23     46.13 o 
  -5  15   6      206.44      218.91     41.27 o 
  -4  15   6      508.66      440.34     56.22 o 
  -3  15   6      322.92      317.51     70.20 o 
  -2  15   6      356.00      419.84     42.52 o 
  -1  15   6      621.26      548.29     85.55 o 
   0  15   6      284.73      353.53     70.55 o 
   1  15   6      407.55      403.96     78.60 o 
  -6  16   6       19.78      -33.77     41.15 o 
  -5  16   6        0.32       53.54     37.81 o 
  -4  16   6       14.57       52.46     37.04 o 
  -3  16   6       60.53       71.82     35.47 o 
  -2  16   6       12.31       43.26     58.04 o 
  -1  16   6       95.62      164.93     68.41 o 
   1 -19   7      258.44      196.67     46.73 o 
   2 -19   7      495.04      479.34     77.57 o 
   3 -19   7      670.71      713.88    184.83 o 
  -2 -18   7     1010.40      900.92    144.29 o 
  -1 -18   7      571.57      479.93     45.51 o 
   0 -18   7      372.24      406.52     44.33 o 
   1 -18   7      689.03      690.66     69.63 o 
   2 -18   7      759.36      758.00    145.27 o 
   3 -18   7     1117.47     1063.83     80.94 o 
   4 -18   7      704.74      704.75     61.97 o 
   5 -18   7      977.63     1014.24    148.01 o 
  -3 -17   7     1086.55     1032.70    155.55 o 
  -2 -17   7      850.60      735.55     58.85 o 
  -1 -17   7     1141.14     1093.42     57.35 o 
   0 -17   7     1072.85     1080.91    151.03 o 
   1 -17   7     1016.99     1222.51     75.73 o 
   2 -17   7     1299.38     1356.04     70.57 o 
   3 -17   7      830.51      952.44    151.40 o 
   4 -17   7      342.63      442.16     70.88 o 
   5 -17   7      615.09      665.68     86.60 o 
   6 -17   7      929.76      858.65     74.06 o 
   7 -17   7     1002.70     1030.57     75.80 o 
  -5 -16   7      125.15      130.99     66.00 o 
  -4 -16   7      401.87      439.82     41.62 o 
  -2 -16   7      510.83      519.06     33.62 o 
  -1 -16   7     1166.40     1090.87     46.93 o 
   0 -16   7      773.07      687.08     32.67 o 
   1 -16   7      508.81      543.35     45.50 o 
   2 -16   7      988.13      872.73     55.03 o 
   3 -16   7     1712.41     1706.15     77.82 o 
   4 -16   7      804.34      930.05     63.77 o 
   5 -16   7      748.40      696.51     57.05 o 
   6 -16   7      935.43     1001.13     66.89 o 
   7 -16   7     1408.63     1483.83     85.90 o 
   8 -16   7      970.01      872.08     76.10 o 
  -6 -15   7      442.68      459.99     73.61 o 
  -5 -15   7      297.80      362.23     46.91 o 
  -4 -15   7      512.93      527.35     31.32 o 
  -3 -15   7     1242.75     1206.37     43.46 o 
  -2 -15   7     1938.55     1851.32     70.38 o 
  -1 -15   7     1146.86     1140.08     41.60 o 
   0 -15   7     2259.76     2168.14     98.21 o 
   1 -15   7     2054.89     2053.58    109.80 o 
   2 -15   7     1546.94     1597.38     66.89 o 
   3 -15   7      752.30      807.62     53.93 o 
   4 -15   7      236.22      317.68     80.80 o 
   5 -15   7     1438.70     1348.82     68.54 o 
   6 -15   7     1237.24     1321.32     88.46 o 
   7 -15   7      806.23      922.19     70.22 o 
   8 -15   7      449.65      465.64     98.39 o 
  -7 -14   7       40.84        2.54     48.68 o 
  -6 -14   7       89.35      117.04     53.93 o 
  -5 -14   7      138.28      151.07     79.30 o 
  -4 -14   7       66.46      118.67     22.38 o 
  -3 -14   7       92.30      108.50     21.15 o 
  -2 -14   7       94.97       89.27     20.01 o 
  -1 -14   7      794.84      812.55     89.88 o 
   0 -14   7     1119.02     1116.95     47.34 o 
   1 -14   7      790.49      825.37     65.39 o 
   2 -14   7      345.62      337.89     27.05 o 
   3 -14   7      616.76      669.78     44.58 o 
   4 -14   7      317.67      347.70     37.51 o 
   5 -14   7     1469.98     1631.58     71.65 o 
   6 -14   7     1488.87     1601.12     72.87 o 
   7 -14   7      920.93      971.24     67.85 o 
   8 -14   7      360.07      450.63    141.67 o 
   9 -14   7      886.32      977.68     80.70 o 
  -7 -13   7      176.30      262.42     64.95 o 
  -6 -13   7      472.98      451.51     63.88 o 
  -5 -13   7      234.08      261.87     25.60 o 
  -4 -13   7      513.21      494.18     40.08 o 
  -3 -13   7      669.67      571.84     51.30 o 
  -2 -13   7      524.49      507.54     33.34 o 
  -1 -13   7      898.79      955.53     58.84 o 
   0 -13   7      647.25      698.51     33.35 o 
   1 -13   7     1776.38     1765.01     42.43 o 
   2 -13   7     2365.57     2314.22     51.63 o 
   3 -13   7     1121.12     1050.38     49.33 o 
   4 -13   7     1505.33     1551.87     64.03 o 
   5 -13   7     1160.76     1279.72     59.07 o 
   6 -13   7      266.72      328.01     46.27 o 
   7 -13   7      606.19      576.82     51.46 o 
   8 -13   7      650.50      720.80     71.29 o 
   9 -13   7      483.52      551.53     62.79 o 
  -8 -12   7       12.48       33.72     54.32 o 
  -7 -12   7        2.49        6.06     24.40 o 
  -6 -12   7       28.70       21.08     18.08 o 
  -5 -12   7      145.51      162.67     21.53 o 
  -4 -12   7        9.93       10.19     20.02 o 
  -3 -12   7        1.59      -17.21     17.21 o 
  -2 -12   7      309.72      237.41     20.28 o 
  -1 -12   7      123.77      122.88     21.67 o 
   0 -12   7      121.27      109.69     16.56 o 
   1 -12   7     1458.70     1388.62     43.21 o 
   2 -12   7      523.14      528.22     39.94 o 
   3 -12   7      668.23      571.73     24.14 o 
   4 -12   7       12.88       23.03     39.65 o 
   5 -12   7     1002.44     1022.47     96.40 o 
   6 -12   7      911.61     1007.57     52.35 o 
   7 -12   7      293.10      334.96     39.13 o 
   8 -12   7      280.06      360.50     48.44 o 
   9 -12   7      412.41      530.01    126.03 o 
  10 -12   7      650.12      649.29     69.28 o 
  -9 -11   7        3.74      -10.37     51.22 o 
  -8 -11   7       33.23       -1.79     46.32 o 
  -7 -11   7       31.70       41.66     24.00 o 
  -6 -11   7       35.41       -0.03     16.34 o 
  -5 -11   7       13.17       42.41     17.69 o 
  -4 -11   7      101.43      125.60     35.56 o 
  -3 -11   7        0.49       -0.40     13.19 o 
  -2 -11   7      258.72      291.02     31.00 o 
  -1 -11   7       49.05       52.83     14.37 o 
   0 -11   7      361.60      399.65     21.84 o 
   1 -11   7      622.14      596.66     24.12 o 
   2 -11   7      191.50      195.97     26.12 o 
   3 -11   7      877.40      816.68     25.73 o 
   4 -11   7     2567.09     2528.61     95.33 o 
   5 -11   7      462.22      406.29     50.32 o 
   6 -11   7       86.56      188.57     44.24 o 
   7 -11   7      404.16      532.79    163.34 o 
   8 -11   7      214.75      324.04    103.85 o 
   9 -11   7      470.71      480.24    113.41 o 
  10 -11   7       94.06       87.25     33.87 o 
  -9 -10   7       23.18        8.57     50.08 o 
  -8 -10   7        0.05       -2.62     26.46 o 
  -7 -10   7       37.85       36.69     18.13 o 
  -6 -10   7        2.51        8.49     17.87 o 
  -5 -10   7      148.64      147.36     25.75 o 
  -4 -10   7        7.99       15.37     19.93 o 
  -3 -10   7        0.52        7.07     25.87 o 
  -2 -10   7       55.23       33.11     16.21 o 
  -1 -10   7      641.00      669.72     24.98 o 
   0 -10   7      235.76      223.70     20.43 o 
   1 -10   7        2.73        1.10     12.24 o 
   2 -10   7       30.25       48.94     12.89 o 
   3 -10   7      322.80      301.90     23.83 o 
   4 -10   7       38.31      106.07     40.01 o 
   5 -10   7      211.81      239.76     17.47 o 
   6 -10   7       12.52       36.97     23.81 o 
   7 -10   7       12.34       -2.70     21.73 o 
   8 -10   7      382.13      385.08     49.69 o 
   9 -10   7      537.19      473.14     52.18 o 
  10 -10   7      368.76      410.99     65.30 o 
 -10  -9   7      241.43      185.88     69.06 o 
  -9  -9   7      483.85      406.28     98.34 o 
  -8  -9   7      694.63      696.35     45.84 o 
  -7  -9   7     1480.22     1418.54     55.96 o 
  -6  -9   7      113.68      188.79     20.35 o 
  -5  -9   7       49.24       87.60     15.68 o 
  -4  -9   7     1259.54     1289.45     35.59 o 
  -3  -9   7      538.96      537.97     22.21 o 
  -2  -9   7      716.25      710.78     35.06 o 
  -1  -9   7      300.49      257.98     36.27 o 
   0  -9   7       51.96       63.62     13.79 o 
   1  -9   7       23.67       42.27     11.96 o 
   2  -9   7      159.77      173.00     26.87 o 
   3  -9   7       24.43       28.54     12.64 o 
   4  -9   7      386.56      392.49     17.64 o 
   5  -9   7       89.49      106.25     15.54 o 
   6  -9   7       48.27       55.03     21.37 o 
   7  -9   7      114.22      131.43     18.41 o 
   8  -9   7       60.21       62.75     28.96 o 
   9  -9   7       74.40      136.46     36.41 o 
  10  -9   7       13.72       -4.67     58.06 o 
 -10  -8   7        0.01      -21.74     51.65 o 
  -9  -8   7        6.47       24.97     21.81 o 
  -8  -8   7      124.37      165.81     64.57 o 
  -7  -8   7       29.55       39.52     16.80 o 
  -6  -8   7      141.74      163.68     26.73 o 
  -5  -8   7        9.79        6.92     13.58 o 
  -4  -8   7       28.40       48.09     12.36 o 
  -3  -8   7      100.62       65.21     12.83 o 
  -2  -8   7       25.35       36.15     11.62 o 
  -1  -8   7      929.16      876.93     23.54 o 
   0  -8   7      201.77      191.87     14.94 o 
   1  -8   7      266.45      229.52     14.97 o 
   2  -8   7      157.68      175.09     16.99 o 
   3  -8   7       23.32       51.06     16.28 o 
   4  -8   7        0.15        9.09     13.47 o 
   5  -8   7      443.15      463.54     59.43 o 
   6  -8   7       13.50       24.26     15.02 o 
   7  -8   7      281.00      223.84     21.52 o 
   8  -8   7      119.99      122.58     19.64 o 
   9  -8   7       63.86       79.20     28.88 o 
  10  -8   7       29.41       66.48     47.76 o 
  11  -8   7       24.03      -55.55     55.55 o 
 -10  -7   7     1584.25     1417.70     74.99 o 
  -9  -7   7     2627.75     2403.94     81.92 o 
  -8  -7   7     2299.49     2160.24     66.14 o 
  -7  -7   7     2390.98     2404.33     64.26 o 
  -6  -7   7     2458.63     2409.46     47.15 o 
  -5  -7   7     4050.17     3983.40    132.72 o 
  -4  -7   7     5459.85     5510.98    122.59 o 
  -3  -7   7     2683.54     2568.42    104.95 o 
  -2  -7   7     2350.79     2333.36     71.22 o 
  -1  -7   7     3052.86     3003.37     46.77 o 
   0  -7   7     1370.84     1377.11     25.78 o 
   1  -7   7     2671.39     2574.24     48.58 o 
   2  -7   7     2172.51     2112.29     70.20 o 
   3  -7   7     2594.39     2591.46     66.00 o 
   4  -7   7      221.44      252.17     28.63 o 
   5  -7   7      273.72      274.93     16.39 o 
   6  -7   7      102.26      114.34     17.37 o 
   7  -7   7      112.30      117.49     18.54 o 
   8  -7   7      647.51      606.24     57.14 o 
   9  -7   7       18.77       27.93     17.50 o 
  10  -7   7      142.71       29.09     44.79 o 
  11  -7   7        0.01      -10.02     47.63 o 
 -11  -6   7       54.83      144.77     57.73 o 
 -10  -6   7        6.22      -17.93     49.20 o 
  -9  -6   7       71.59       12.58     26.96 o 
  -8  -6   7        6.33      -17.97     17.97 o 
  -7  -6   7       85.26       41.83     15.84 o 
  -6  -6   7      271.87      271.83     19.68 o 
  -5  -6   7      324.83      319.22     25.59 o 
  -4  -6   7       52.08       43.44     12.90 o 
  -3  -6   7       13.49        1.06     19.54 o 
  -2  -6   7      504.64      439.60     24.14 o 
  -1  -6   7      997.18     1146.88     33.32 o 
   0  -6   7      186.38      233.59     12.43 o 
   1  -6   7       25.17       -1.97     13.43 o 
   2  -6   7      161.42      214.32     13.30 o 
   3  -6   7       94.45      149.29     25.70 o 
   4  -6   7        2.28       -1.09     17.30 o 
   5  -6   7      268.31      288.93     16.98 o 
   6  -6   7      433.60      449.95     23.12 o 
   7  -6   7        1.34       -3.83     16.58 o 
   8  -6   7      184.27      210.34     22.19 o 
   9  -6   7      166.05      145.23     23.43 o 
  10  -6   7      140.27      104.18     30.56 o 
  11  -6   7       72.56       88.70     55.50 o 
 -11  -5   7     2058.86     2083.04    135.80 o 
 -10  -5   7     3309.92     3077.89    140.57 o 
  -9  -5   7     4290.37     4169.16    171.00 o 
  -8  -5   7     3085.26     3005.69     62.01 o 
  -7  -5   7     2506.70     2413.99     95.15 o 
  -6  -5   7     7382.81     7102.54    107.35 o 
  -5  -5   7     7693.46     7544.98    131.68 o 
  -4  -5   7    12995.64    12892.81    213.54 o 
  -3  -5   7     6888.62     6924.56    196.95 o 
  -2  -5   7     5559.85     5012.57    140.05 o 
  -1  -5   7    17893.50    17766.92    614.43 o 
   0  -5   7     9419.52     9364.96     91.79 o 
   1  -5   7    17769.83    18951.67    206.05 o 
   2  -5   7    11683.94    12119.43    141.58 o 
   3  -5   7     3082.93     2836.69     53.15 o 
   4  -5   7      489.54      447.40     23.21 o 
   5  -5   7     1014.34      937.47     25.98 o 
   6  -5   7     1999.95     2005.01     44.88 o 
   7  -5   7     3207.67     3320.46     68.05 o 
   8  -5   7      847.44      814.20     37.64 o 
   9  -5   7      193.23      164.59     30.76 o 
  10  -5   7      508.71      542.94     60.36 o 
  11  -5   7       95.97       68.71     56.51 o 
 -11  -4   7      146.49      222.62    101.34 o 
 -10  -4   7      239.13      283.10     34.87 o 
  -9  -4   7       92.04      111.67     28.97 o 
  -8  -4   7      231.89      268.78     19.50 o 
  -7  -4   7       18.10       40.04     13.63 o 
  -6  -4   7      252.50      227.72     16.62 o 
  -5  -4   7      757.18      715.95     19.88 o 
  -4  -4   7       40.45       65.23     23.20 o 
  -3  -4   7       54.21       61.84     14.52 o 
  -2  -4   7       34.51       67.45     21.41 o 
  -1  -4   7      132.90      149.73      6.01 o 
   0  -4   7      205.31      253.05     10.18 o 
   1  -4   7      577.16      647.35     28.38 o 
   2  -4   7      877.32      801.26     25.25 o 
   3  -4   7       43.41       52.75     11.11 o 
   4  -4   7      194.95      213.72     15.09 o 
   5  -4   7        0.71      -17.65     22.90 o 
   6  -4   7      238.95      252.16     32.44 o 
   7  -4   7       37.56       53.10     20.65 o 
   8  -4   7      244.63      223.04     27.91 o 
   9  -4   7      474.33      500.44     45.20 o 
  10  -4   7      218.12      227.48     50.91 o 
  11  -4   7       96.02      119.57     73.52 o 
 -11  -3   7     1054.52      983.86     54.47 o 
 -10  -3   7     1278.56     1409.37    124.89 o 
  -9  -3   7     1728.44     1771.10     61.62 o 
  -8  -3   7     4166.84     4230.39     80.55 o 
  -7  -3   7    11741.55    11826.38    180.14 o 
  -6  -3   7     9191.66     9281.00    131.29 o 
  -5  -3   7     8340.90     7854.10    113.45 o 
  -4  -3   7     4267.29     3765.17     45.00 o 
  -3  -3   7     3124.86     2713.35    128.18 o 
  -2  -3   7    29979.67    31870.00    471.91 o 
  -1  -3   7    29194.53    31638.98    458.86 o 
   0  -3   7    24572.10    25134.61    230.36 o 
   1  -3   7    20309.18    20983.70    356.11 o 
   2  -3   7     4471.78     3771.58     74.94 o 
   3  -3   7    12177.70    12197.54    165.49 o 
   4  -3   7    14775.11    14995.20    197.73 o 
   5  -3   7     8409.84     8274.24    168.74 o 
   6  -3   7     3975.12     3902.69    157.78 o 
   7  -3   7     1128.42     1109.16     32.32 o 
   8  -3   7     1619.09     1748.47     70.68 o 
   9  -3   7     1974.27     1961.42    171.34 o 
  10  -3   7     2137.18     2173.90    267.50 o 
  11  -3   7      971.46      926.28    131.69 o 
 -12  -2   7      326.97      472.06     68.10 o 
 -11  -2   7      304.66      318.98     39.11 o 
 -10  -2   7      368.82      343.27     25.14 o 
  -9  -2   7      542.53      615.22     30.39 o 
  -8  -2   7       58.25       41.64     21.71 o 
  -7  -2   7      780.67      815.33     43.16 o 
  -6  -2   7     1063.67     1094.60     27.14 o 
  -5  -2   7      305.55      328.20     32.01 o 
  -4  -2   7       57.10      142.09     22.04 o 
  -3  -2   7      306.39      325.07     33.98 o 
  -2  -2   7     1672.49     1788.60     39.54 o 
  -1  -2   7      127.56      130.42      4.07 o 
   0  -2   7       43.55       37.69      8.99 o 
   1  -2   7      487.23      503.00     28.36 o 
   2  -2   7        1.76       -3.55     18.17 o 
   3  -2   7       32.98       22.35      9.91 o 
   4  -2   7      418.28      421.17     23.86 o 
   5  -2   7      214.15      219.08     14.10 o 
   6  -2   7        4.49       22.28     12.66 o 
   7  -2   7       18.36        0.92     24.30 o 
   8  -2   7      357.91      313.06     35.21 o 
   9  -2   7       26.48       67.33     31.27 o 
  10  -2   7       74.70       70.34     35.24 o 
 -12  -1   7      634.38      539.48     49.86 o 
 -11  -1   7      238.35      241.67     25.82 o 
 -10  -1   7      318.48      351.78     34.00 o 
  -9  -1   7     2026.08     2046.84     52.80 o 
  -8  -1   7     5228.61     5069.12     88.22 o 
  -7  -1   7     2809.88     2753.39     51.18 o 
  -6  -1   7     3476.96     3319.49     62.35 o 
  -5  -1   7     3838.69     3825.15     53.08 o 
  -4  -1   7     5884.48     5558.80     99.13 o 
  -3  -1   7     8073.27     7509.46    158.32 o 
  -2  -1   7    18761.74    18610.10    406.76 o 
  -1  -1   7    26449.08    26788.86    293.89 o 
   0  -1   7    21935.82    22687.58    272.33 o 
   1  -1   7    18089.28    18078.28    201.96 o 
   2  -1   7     5328.55     4897.73     64.90 o 
   3  -1   7    16094.21    16058.14    190.05 o 
   4  -1   7    17680.42    17873.12    406.15 o 
   5  -1   7    10185.09     9741.85    435.25 o 
   6  -1   7     4749.18     4928.56    115.90 o 
   7  -1   7     1516.17     1597.68     61.97 o 
   8  -1   7     3617.74     3709.90    113.38 o 
   9  -1   7     3438.38     3415.25    148.71 o 
  10  -1   7     2241.97     2109.91     96.47 o 
 -12   0   7      222.22      166.07     32.48 o 
 -11   0   7       36.96       81.67     21.85 o 
 -10   0   7       64.67       61.62     17.71 o 
  -9   0   7      347.99      414.14     28.20 o 
  -8   0   7     1284.92     1246.80     35.30 o 
  -7   0   7      739.29      775.46     23.68 o 
  -6   0   7      546.96      570.93     23.54 o 
  -5   0   7      275.72      258.56     18.64 o 
  -4   0   7       70.23      101.88     15.34 o 
  -3   0   7     1059.54     1102.44     25.56 o 
  -2   0   7       30.85       54.84      9.62 o 
  -1   0   7     1524.45     1499.55     53.38 o 
   0   0   7      290.81      282.80     19.38 o 
   1   0   7       12.21       -7.88     10.69 o 
   2   0   7      428.74      397.56     31.39 o 
   3   0   7      456.42      582.60     17.47 o 
   4   0   7      281.57      339.58     66.48 o 
   5   0   7      185.79      263.34     80.83 o 
   6   0   7      415.61      359.81     62.00 o 
   7   0   7       61.20       38.77     26.82 o 
   8   0   7       12.51       37.22     28.72 o 
   9   0   7        8.44       26.59     31.36 o 
  10   0   7        0.11       27.83     56.25 o 
 -12   1   7       48.80       21.89     27.06 o 
 -11   1   7      166.10      121.76     34.63 o 
 -10   1   7      165.05      179.73     24.45 o 
  -9   1   7      636.68      565.98     27.33 o 
  -8   1   7      398.92      412.44     21.65 o 
  -7   1   7      620.24      563.12     28.30 o 
  -6   1   7     2345.77     2275.49     38.88 o 
  -5   1   7     2578.47     2581.49     40.41 o 
  -4   1   7     5061.45     4844.95     58.54 o 
  -3   1   7     7742.36     7607.19     82.83 o 
  -2   1   7     5966.88     5830.77     64.23 o 
  -1   1   7     2047.36     1883.30     27.93 o 
   0   1   7     3350.10     3081.80     45.54 o 
   1   1   7     4231.63     3928.85     48.34 o 
   2   1   7    11741.60    11369.87    141.77 o 
   3   1   7    16161.22    16301.57    487.51 o 
   4   1   7     6194.53     6341.12    128.61 o 
   5   1   7     1456.26     1481.63     80.87 o 
   6   1   7     4938.47     4795.44    121.27 o 
   7   1   7     6464.12     6669.26    173.52 o 
   8   1   7     2953.45     3084.71    105.50 o 
   9   1   7     1943.92     1931.75     96.22 o 
  10   1   7      700.21      877.09    128.96 o 
 -12   2   7        8.04       17.59     42.51 o 
 -11   2   7       21.76       15.36     21.28 o 
 -10   2   7       11.04       50.83     26.90 o 
  -9   2   7        0.66        9.48     30.92 o 
  -8   2   7      135.46      137.00     20.41 o 
  -7   2   7      604.32      576.35     22.59 o 
  -6   2   7      257.77      268.36     16.73 o 
  -5   2   7     1537.23     1695.20     50.92 o 
  -4   2   7     1378.74     1484.81     26.84 o 
  -3   2   7       29.93        4.42     21.20 o 
  -2   2   7     5800.81     5974.94     71.05 o 
  -1   2   7      576.47      563.83     16.68 o 
   0   2   7      474.35      484.26     32.02 o 
   1   2   7      382.32      367.45     21.09 o 
   2   2   7       25.62        3.62     19.35 o 
   3   2   7      400.38      392.98     37.12 o 
   4   2   7      106.57      235.18     52.94 o 
   5   2   7      206.84      255.53     31.03 o 
   6   2   7       19.36      -25.53     25.53 o 
   7   2   7       23.93       41.28     28.12 o 
   8   2   7        1.79      -37.37     37.37 o 
   9   2   7       17.59      -12.44     33.04 o 
  10   2   7       21.83        0.82     34.44 o 
 -12   3   7        8.47       -2.12     24.12 o 
 -11   3   7        7.65       14.29     21.28 o 
 -10   3   7        1.84      -25.83     32.37 o 
  -9   3   7       23.23       28.00     17.47 o 
  -8   3   7      169.49      235.50     23.07 o 
  -7   3   7      191.67      191.87     15.52 o 
  -6   3   7      723.05      772.94     26.32 o 
  -5   3   7      477.71      486.70     17.46 o 
  -4   3   7       25.63       18.03      9.54 o 
  -3   3   7     1088.30     1059.92     25.81 o 
  -2   3   7     1297.13     1381.93     26.84 o 
  -1   3   7      322.94      238.62     13.36 o 
   0   3   7     2246.99     2201.75     41.94 o 
   1   3   7     3143.22     3188.23     63.61 o 
   2   3   7     1901.51     1903.72     30.56 o 
   3   3   7     2297.11     2328.11     72.54 o 
   4   3   7     1812.73     1815.15     74.73 o 
   5   3   7      890.34      946.55    111.75 o 
   6   3   7     1654.43     1514.43     62.21 o 
   7   3   7     1642.18     1676.02     72.57 o 
   8   3   7     1640.57     1527.74     76.43 o 
   9   3   7      830.17      843.48     62.41 o 
 -12   4   7      100.54       50.27     31.86 o 
 -11   4   7      269.72      289.86     35.52 o 
 -10   4   7      288.11      264.67     32.98 o 
  -9   4   7       72.12      102.28     18.03 o 
  -8   4   7        3.67      -11.17     12.40 o 
  -7   4   7      213.75      199.11     16.21 o 
  -6   4   7        0.04        2.62     11.13 o 
  -5   4   7      430.68      403.31     35.04 o 
  -4   4   7      644.29      699.53     18.74 o 
  -3   4   7      214.54      202.77     25.11 o 
  -2   4   7      248.49      353.62     26.21 o 
  -1   4   7       12.79       23.27     15.48 o 
   0   4   7       35.10       45.78     10.89 o 
   1   4   7       97.62      115.79     12.47 o 
   2   4   7       19.54       37.11     14.94 o 
   3   4   7        0.11        5.27     49.60 o 
   4   4   7       91.62       90.57     25.80 o 
   5   4   7      200.40      233.44     32.93 o 
   6   4   7       21.88       46.94     28.65 o 
   7   4   7       10.65      -18.21     30.57 o 
   8   4   7       13.78       32.59     33.65 o 
   9   4   7       10.08       43.23    103.09 o 
 -12   5   7       90.10       84.85     32.35 o 
 -11   5   7       80.14       68.76     36.83 o 
 -10   5   7      230.04      185.69     29.85 o 
  -9   5   7      169.88      175.70     29.58 o 
  -8   5   7        2.18       -0.50     13.65 o 
  -7   5   7       25.30       23.62     13.68 o 
  -6   5   7      260.67      220.08     29.49 o 
  -5   5   7       96.61       71.08     24.46 o 
  -4   5   7       31.32       51.56     10.83 o 
  -3   5   7        2.42       11.57     11.28 o 
  -2   5   7      265.92      298.18     20.00 o 
  -1   5   7      650.81      704.19     30.10 o 
   0   5   7      188.04      272.18     22.87 o 
   1   5   7       56.97       52.43     10.61 o 
   2   5   7      396.95      412.57     30.68 o 
   3   5   7       54.48       46.79     32.02 o 
   4   5   7      116.96      169.06     27.98 o 
   5   5   7      313.57      304.82     36.39 o 
   6   5   7      211.97      297.62     38.32 o 
   7   5   7      309.65      361.15     44.76 o 
   8   5   7       66.88       -2.25     32.40 o 
   9   5   7      121.83      132.01     43.48 o 
 -12   6   7      270.52      284.93     40.56 o 
 -11   6   7      634.50      656.29     46.65 o 
 -10   6   7      940.05      950.93     57.28 o 
  -9   6   7      268.55      251.76     32.37 o 
  -8   6   7        9.23        8.73     20.92 o 
  -7   6   7      203.66      205.44     40.95 o 
  -6   6   7     1410.52     1362.85     29.55 o 
  -5   6   7        3.59       -4.92     10.82 o 
  -4   6   7        5.15        8.17     11.19 o 
  -3   6   7        6.97       17.74     22.19 o 
  -2   6   7        5.53        3.97     11.94 o 
  -1   6   7      254.95      286.80     17.81 o 
   0   6   7       80.31       47.65     14.14 o 
   1   6   7      157.65      165.88     30.71 o 
   2   6   7       37.58      -21.91     33.00 o 
   3   6   7       44.71       59.11     33.79 o 
   4   6   7       17.81       -9.86     45.20 o 
   5   6   7       60.69       43.47     28.88 o 
   6   6   7       34.74       47.66     31.62 o 
   7   6   7        0.20       64.60     70.66 o 
   8   6   7        0.47        2.78     38.45 o 
 -12   7   7      152.41      167.73     58.89 o 
 -11   7   7      240.78      169.49     37.56 o 
 -10   7   7      333.12      369.58     76.41 o 
  -9   7   7      349.96      407.49     41.83 o 
  -8   7   7      751.04      736.05     44.43 o 
  -7   7   7      574.45      593.90     37.75 o 
  -6   7   7     1670.65     1470.50     72.08 o 
  -5   7   7      437.91      360.74     24.32 o 
  -4   7   7      111.71      108.99     13.86 o 
  -3   7   7      279.49      237.36     15.38 o 
  -2   7   7      650.52      666.22     26.69 o 
  -1   7   7     1373.67     1366.40     33.36 o 
   0   7   7      174.65      162.48     16.71 o 
   1   7   7      560.47      546.92     34.42 o 
   2   7   7      301.06      259.58     29.97 o 
   3   7   7      117.50      132.62     29.16 o 
   4   7   7       46.01       83.18     29.01 o 
   5   7   7       15.34      -11.26     38.71 o 
   6   7   7        1.85       57.96     35.55 o 
   7   7   7        2.75      -34.14     34.14 o 
   8   7   7        3.19      100.13     41.76 o 
 -11   8   7      494.92      553.58    109.12 o 
 -10   8   7      925.82      896.01     56.28 o 
  -9   8   7      600.82      603.51     46.96 o 
  -8   8   7     1252.57     1260.10     63.00 o 
  -7   8   7     2653.24     2475.01     89.00 o 
  -6   8   7     1075.70      993.34     57.21 o 
  -5   8   7        1.18       22.13     22.26 o 
  -4   8   7      980.73      906.89     47.37 o 
  -3   8   7      831.49      718.25     35.87 o 
  -2   8   7      637.03      593.53     26.60 o 
  -1   8   7      270.91      299.70     32.50 o 
   0   8   7      166.15      145.08     34.12 o 
   1   8   7      203.76      204.36     21.18 o 
   2   8   7      111.74      221.01     87.17 o 
   3   8   7       27.72       63.62     36.48 o 
   4   8   7      178.99      196.50     35.81 o 
   5   8   7        1.43      -20.64     38.93 o 
   6   8   7        1.71      -34.27     34.27 o 
   7   8   7       65.74       36.39     37.22 o 
 -11   9   7      306.71      393.74     72.76 o 
 -10   9   7      697.82      706.22     54.63 o 
  -9   9   7      375.01      424.32     44.73 o 
  -8   9   7      794.58      805.69     53.34 o 
  -7   9   7     1473.91     1487.64     66.05 o 
  -6   9   7     2015.70     2109.97     76.17 o 
  -5   9   7      841.51      919.16     76.50 o 
  -4   9   7      323.68      411.34     34.35 o 
  -3   9   7     1113.48     1081.75     40.44 o 
  -2   9   7      868.03      916.70     29.71 o 
  -1   9   7      814.83      814.86     31.94 o 
   0   9   7     1125.54     1098.41     34.50 o 
   1   9   7     1181.87     1190.44     66.67 o 
   2   9   7      909.31      922.55     48.48 o 
   3   9   7      951.45      926.23     57.89 o 
   4   9   7      247.91      343.32     42.10 o 
   5   9   7      333.02      343.78     49.86 o 
   6   9   7      119.51      164.45     77.63 o 
   7   9   7       13.31       17.32     50.84 o 
 -11  10   7      246.31      250.38     45.94 o 
 -10  10   7      460.59      546.19     51.16 o 
  -9  10   7      969.15     1098.07     65.56 o 
  -8  10   7     1500.37     1617.74     98.23 o 
  -7  10   7     1872.57     1836.98    137.90 o 
  -6  10   7     1989.92     2056.18     92.77 o 
  -5  10   7     1661.88     1554.03     68.91 o 
  -4  10   7     1750.38     1676.24     64.05 o 
  -3  10   7     1486.05     1404.78     74.20 o 
  -2  10   7     1432.61     1310.06     70.25 o 
  -1  10   7      369.15      398.43     55.88 o 
   0  10   7      602.67      636.77     67.12 o 
   1  10   7      170.13      201.95     21.75 o 
   2  10   7      224.53      349.23     36.60 o 
   3  10   7      533.90      515.39    138.65 o 
   4  10   7      488.94      440.42     59.15 o 
   5  10   7       60.98       -6.01     34.95 o 
   6  10   7       33.32       15.31     35.72 o 
 -10  11   7      147.51      119.89     44.34 o 
  -9  11   7      496.19      436.94     86.36 o 
  -8  11   7      690.82      733.39     68.95 o 
  -7  11   7     1217.49     1147.91     63.04 o 
  -6  11   7     2423.57     2235.47    183.13 o 
  -5  11   7      475.07      425.79     42.32 o 
  -4  11   7     1189.21     1332.53     61.67 o 
  -3  11   7     1519.74     1499.15     63.07 o 
  -2  11   7      356.68      390.40     25.06 o 
  -1  11   7      765.05      699.57     46.84 o 
   0  11   7      758.60      791.02     31.93 o 
   1  11   7      848.31      937.94     67.12 o 
   2  11   7      751.89      835.59     54.80 o 
   3  11   7     1220.51     1314.97     70.91 o 
   4  11   7     1172.40     1128.41     76.92 o 
   5  11   7      667.12      722.20     82.82 o 
 -10  12   7      331.05      461.20    107.92 o 
  -9  12   7      690.42      685.27     61.66 o 
  -8  12   7     1202.23     1294.74     83.67 o 
  -7  12   7      865.81      756.52     59.02 o 
  -6  12   7     1341.33     1317.44     71.12 o 
  -5  12   7     1794.40     1799.63     85.03 o 
  -4  12   7     3339.16     3478.21    157.89 o 
  -3  12   7     1601.45     1576.68    191.15 o 
  -2  12   7      553.34      521.74     29.18 o 
  -1  12   7      698.22      660.05     32.47 o 
   0  12   7     1000.07      884.67     86.87 o 
   1  12   7      622.50      686.56     52.10 o 
   2  12   7      604.51      599.78     49.30 o 
   3  12   7      368.23      380.82     47.41 o 
   4  12   7      473.09      636.31     69.83 o 
  -9  13   7      129.15      116.44     43.81 o 
  -8  13   7      146.46      153.97     50.54 o 
  -7  13   7      225.27      252.04     61.67 o 
  -6  13   7      650.92      709.94     57.52 o 
  -5  13   7      814.15      858.91     58.74 o 
  -4  13   7     1057.90      952.96     59.04 o 
  -3  13   7      688.62      662.39     48.24 o 
  -2  13   7      193.56      290.68     53.08 o 
  -1  13   7      694.45      714.31     87.35 o 
   0  13   7     1011.89      963.92     53.24 o 
   1  13   7      702.68      804.21     58.33 o 
   2  13   7      612.46      595.49     57.59 o 
   3  13   7      527.97      513.22     54.26 o 
  -8  14   7      267.16      390.16     55.64 o 
  -7  14   7      448.84      443.47     52.87 o 
  -6  14   7      618.60      662.43     57.25 o 
  -5  14   7     1494.71     1363.67    108.38 o 
  -4  14   7     1193.19     1041.69     71.70 o 
  -3  14   7      693.95      962.10     69.32 o 
  -2  14   7     1399.99     1423.34     70.79 o 
  -1  14   7      598.26      399.24     71.20 o 
   0  14   7      832.94      980.24     97.36 o 
   1  14   7      574.66      753.54    234.41 o 
   2  14   7      462.89      461.97     51.25 o 
  -7  15   7       44.87       45.96     46.21 o 
  -6  15   7      203.16       80.48     54.13 o 
  -5  15   7      216.07      243.96     49.51 o 
  -4  15   7      370.70      436.98    159.77 o 
  -3  15   7      597.81      585.26     57.05 o 
  -2  15   7      255.17      180.68     40.91 o 
  -1  15   7      155.33      183.43     63.99 o 
   0  15   7      252.73      410.21     77.15 o 
  -4  16   7      248.55      258.52     56.07 o 
  -3  16   7      365.96      377.69     73.61 o 
   2 -19   8      460.29      412.79     52.18 o 
  -2 -18   8      956.11      901.95     80.52 o 
  -1 -18   8      826.67      925.52     62.43 o 
   0 -18   8      240.06      353.37     41.63 o 
   1 -18   8      482.35      400.83     59.33 o 
   2 -18   8     1531.21     1546.64    132.72 o 
   3 -18   8      557.30      579.60     72.25 o 
   4 -18   8      379.93      388.68     56.72 o 
   5 -18   8      207.36      309.15     58.15 o 
  -3 -17   8      430.55      333.49    168.08 o 
  -2 -17   8      909.98      900.48     42.35 o 
  -1 -17   8     1012.37     1045.91     90.60 o 
   0 -17   8     1065.92     1139.60     61.05 o 
   1 -17   8      588.99      530.02     47.90 o 
   2 -17   8      864.72     1020.80     99.92 o 
   3 -17   8     1132.86     1203.27    114.26 o 
   4 -17   8      479.70      472.72     51.31 o 
   5 -17   8      629.66      672.35     60.02 o 
   6 -17   8      537.58      501.35     60.57 o 
  -5 -16   8     1178.34     1284.09    129.38 o 
  -4 -16   8      907.36      861.54     76.63 o 
  -3 -16   8     1045.89      935.39     63.56 o 
  -2 -16   8     1572.23     1529.07     53.07 o 
  -1 -16   8     1229.13     1178.87     43.02 o 
   0 -16   8     1496.49     1470.42     92.75 o 
   1 -16   8     2260.15     2390.14    130.77 o 
   2 -16   8     1779.87     1796.65     75.74 o 
   3 -16   8      611.13      602.43     99.85 o 
   4 -16   8     1003.21     1101.62     77.11 o 
   5 -16   8      928.53      957.14    146.74 o 
   6 -16   8     1414.42     1463.80     90.47 o 
   7 -16   8      736.41      701.87    140.42 o 
  -6 -15   8      194.84      234.26     65.61 o 
  -5 -15   8      358.39      273.32     58.70 o 
  -4 -15   8      256.31      247.34     29.88 o 
  -3 -15   8      117.84       80.05     21.17 o 
  -2 -15   8      559.87      548.11     33.79 o 
  -1 -15   8      854.47      830.99     49.39 o 
   0 -15   8     1092.51     1049.54     40.16 o 
   1 -15   8     1462.68     1352.34     48.22 o 
   2 -15   8     1636.03     1769.62     72.04 o 
   3 -15   8      456.80      462.78     46.36 o 
   4 -15   8      868.16      877.24    167.60 o 
   5 -15   8     2005.77     2110.60     86.54 o 
   6 -15   8      993.81      961.63     62.25 o 
   7 -15   8      659.14      770.74     61.15 o 
   8 -15   8      678.56      806.97     84.35 o 
  -6 -14   8      865.66      636.64     77.90 o 
  -5 -14   8      726.92      685.52     46.96 o 
  -4 -14   8      520.24      515.70     31.89 o 
  -3 -14   8     1192.69     1183.07     64.05 o 
  -2 -14   8     1284.77     1252.62     57.17 o 
  -1 -14   8     2013.70     1922.12     53.12 o 
   0 -14   8     6009.57     5679.82    110.87 o 
   1 -14   8     3187.67     3084.07     92.19 o 
   2 -14   8     1321.45     1360.10    123.42 o 
   3 -14   8      592.33      590.96     43.00 o 
   4 -14   8     2539.66     2550.32     89.26 o 
   5 -14   8     2434.30     2505.09     92.01 o 
   6 -14   8     1258.03     1348.48     68.91 o 
   7 -14   8      672.74      723.77     54.29 o 
   8 -14   8      720.24      752.84     57.20 o 
   9 -14   8      821.03      744.68     62.95 o 
  -7 -13   8       10.32       68.32     51.65 o 
  -6 -13   8      183.23      149.71     51.48 o 
  -5 -13   8      322.36      329.74     25.68 o 
  -4 -13   8       98.09      114.48     31.88 o 
  -3 -13   8       97.64      101.67     18.25 o 
  -2 -13   8      567.33      521.43     37.63 o 
  -1 -13   8      888.23      849.07     31.34 o 
   0 -13   8      596.90      631.39     31.63 o 
   1 -13   8      624.23      633.75     42.39 o 
   2 -13   8     1076.08     1091.64     34.76 o 
   3 -13   8      707.19      741.22     45.12 o 
   4 -13   8      800.34      848.70     48.12 o 
   5 -13   8     1417.45     1564.01     64.38 o 
   6 -13   8     1488.78     1502.30     85.11 o 
   7 -13   8      964.69      878.74     61.65 o 
   8 -13   8      403.82      446.43     45.62 o 
   9 -13   8      806.72      733.83     76.74 o 
  -8 -12   8      257.49      283.42     55.55 o 
  -7 -12   8      377.59      419.53     62.94 o 
  -6 -12   8      819.47      727.07     57.04 o 
  -5 -12   8     1009.49     1024.05     71.77 o 
  -4 -12   8      911.89      905.31     48.23 o 
  -3 -12   8      960.04      924.54     35.57 o 
  -2 -12   8     2211.09     2079.31     82.57 o 
  -1 -12   8     2775.10     2637.00     60.22 o 
   0 -12   8     1067.52     1027.86     34.46 o 
   1 -12   8     1656.82     1639.05     43.74 o 
   2 -12   8     2031.39     1952.79     43.85 o 
   3 -12   8     1492.14     1473.01     80.09 o 
   4 -12   8     3942.64     3723.02    190.25 o 
   5 -12   8     1526.90     1502.36     63.18 o 
   6 -12   8      861.44      944.15     51.56 o 
   7 -12   8      816.54      843.23     53.24 o 
   8 -12   8     1108.68     1165.52     70.42 o 
   9 -12   8     1273.62     1366.91     80.90 o 
  -8 -11   8       10.84      -47.98     47.98 o 
  -7 -11   8        2.69      -25.83     25.83 o 
  -6 -11   8       54.45       30.22     18.30 o 
  -5 -11   8       66.54       92.10     21.51 o 
  -4 -11   8      215.14      232.38     19.49 o 
  -3 -11   8      350.46      344.37     22.17 o 
  -2 -11   8      169.61      198.71     23.35 o 
  -1 -11   8        0.35       -5.66     14.29 o 
   0 -11   8      290.66      232.18     18.22 o 
   1 -11   8      147.77      189.15     28.44 o 
   2 -11   8      651.42      632.74     48.55 o 
   3 -11   8       28.04       21.01     22.75 o 
   4 -11   8     1300.15     1278.70     41.31 o 
   5 -11   8     1972.89     1848.70    120.00 o 
   6 -11   8      166.26      158.36     28.99 o 
   7 -11   8      755.87      779.76     53.04 o 
   8 -11   8      647.36      585.23     48.30 o 
   9 -11   8      461.38      429.55     46.23 o 
  10 -11   8      246.01      238.32    119.80 o 
  -9 -10   8        1.25        6.95     35.95 o 
  -8 -10   8       10.86        6.60     42.69 o 
  -7 -10   8      100.08       81.00     19.94 o 
  -6 -10   8      223.49      223.10     20.50 o 
  -5 -10   8      463.52      481.30     25.45 o 
  -4 -10   8      212.89      215.54     17.34 o 
  -3 -10   8      871.81      781.07     54.07 o 
  -2 -10   8      356.92      412.26     20.81 o 
  -1 -10   8      167.56      181.22     15.91 o 
   0 -10   8     3427.04     3604.40    104.54 o 
   1 -10   8      293.28      293.26     29.66 o 
   2 -10   8      975.54      984.38     44.31 o 
   3 -10   8     3544.79     3589.70     77.54 o 
   4 -10   8      863.86      913.31     29.00 o 
   5 -10   8      343.10      350.55     28.55 o 
   6 -10   8     1300.57     1243.43     46.23 o 
   7 -10   8      722.10      885.57     73.72 o 
   8 -10   8      901.91      948.45     52.10 o 
   9 -10   8      261.49      316.36     37.17 o 
  10 -10   8      316.84      386.86     69.80 o 
 -10  -9   8       96.69      100.90     60.66 o 
  -9  -9   8      142.92      152.38     57.47 o 
  -8  -9   8      109.03       74.88     26.89 o 
  -7  -9   8        0.19        4.32     16.33 o 
  -6  -9   8      371.39      353.99     24.60 o 
  -5  -9   8       96.48      113.59     16.55 o 
  -4  -9   8       31.75       40.16     13.71 o 
  -3  -9   8        5.33      -12.49     12.49 o 
  -2  -9   8       47.49       35.34     12.56 o 
  -1  -9   8       36.07       32.32     17.03 o 
   0  -9   8        7.09       26.54     11.46 o 
   1  -9   8       51.33       44.39     12.13 o 
   2  -9   8     1549.44     1500.43     64.79 o 
   3  -9   8      238.42      249.45     15.99 o 
   4  -9   8       29.62        9.56     17.35 o 
   5  -9   8       56.49       52.75     21.69 o 
   6  -9   8        7.44       32.35     15.65 o 
   7  -9   8      428.50      429.96     23.73 o 
   8  -9   8      472.16      521.43     43.17 o 
   9  -9   8      323.86      322.09     38.89 o 
  10  -9   8      486.72      491.13     73.74 o 
 -10  -8   8      599.82      613.29     83.76 o 
  -9  -8   8      174.85      225.25     58.61 o 
  -8  -8   8      232.21      249.49     27.63 o 
  -7  -8   8       13.47       -4.74     16.17 o 
  -6  -8   8      207.11      200.80     20.35 o 
  -5  -8   8     1341.27     1332.98     36.45 o 
  -4  -8   8     1501.98     1491.24     38.09 o 
  -3  -8   8       19.03       -3.52     17.62 o 
  -2  -8   8      132.95      135.08     13.45 o 
  -1  -8   8      295.22      272.86     47.26 o 
   0  -8   8       22.28       44.66     11.76 o 
   1  -8   8       10.33       -2.26     10.81 o 
   2  -8   8      332.39      403.99     27.00 o 
   3  -8   8      562.03      526.06     35.60 o 
   4  -8   8      374.35      346.38     26.54 o 
   5  -8   8      104.48      129.86     24.79 o 
   6  -8   8      866.46      815.48     71.45 o 
   7  -8   8       88.28       80.84     17.06 o 
   8  -8   8      170.68      192.61     20.96 o 
   9  -8   8      116.59       85.48     35.67 o 
  10  -8   8      206.95      170.58     55.98 o 
 -10  -7   8       92.72      -23.97     46.67 o 
  -9  -7   8       40.55       70.86     26.90 o 
  -8  -7   8        4.33       -9.82     22.77 o 
  -7  -7   8        2.68        8.84     21.83 o 
  -6  -7   8        3.04       10.34     21.25 o 
  -5  -7   8       55.91       46.92     13.39 o 
  -4  -7   8       14.78       12.68     10.82 o 
  -3  -7   8      148.04      163.61     12.13 o 
  -2  -7   8       15.98       28.06      9.02 o 
  -1  -7   8      118.42      122.48     20.02 o 
   0  -7   8       12.84        7.41      9.54 o 
   1  -7   8      399.85      402.35     27.28 o 
   2  -7   8      121.97      122.41     12.55 o 
   3  -7   8      154.20      152.24     13.53 o 
   4  -7   8      103.02      110.03     15.39 o 
   5  -7   8        4.16        7.15     15.52 o 
   6  -7   8       83.13      101.39     16.67 o 
   7  -7   8      114.55      133.57     20.86 o 
   8  -7   8       30.98       43.84     17.75 o 
   9  -7   8       48.38       45.79     21.72 o 
  10  -7   8       20.58      -44.17     48.20 o 
 -11  -6   8     1064.32     1129.34    106.94 o 
 -10  -6   8     1663.29     1787.85    116.25 o 
  -9  -6   8      891.73      823.70     51.48 o 
  -8  -6   8      879.15      874.75     34.77 o 
  -7  -6   8     1767.71     1823.11     76.22 o 
  -6  -6   8     1188.99     1129.23     46.87 o 
  -5  -6   8     3599.82     3524.55     76.55 o 
  -4  -6   8     2653.16     2595.51    106.68 o 
  -3  -6   8     1945.56     1906.34     69.56 o 
  -2  -6   8     2602.51     2352.89     78.84 o 
  -1  -6   8     1358.04     1214.09     53.88 o 
   0  -6   8     3252.06     3242.53     79.85 o 
   1  -6   8      574.67      639.71     16.83 o 
   2  -6   8       30.23       40.00     10.41 o 
   3  -6   8      274.15      250.08     18.70 o 
   4  -6   8        5.68        5.39     13.34 o 
   5  -6   8      160.65      247.95     27.77 o 
   6  -6   8        3.73        8.94     18.26 o 
   7  -6   8       67.66      138.81     23.05 o 
   8  -6   8       22.00       53.40     17.48 o 
   9  -6   8      226.23      270.38     33.87 o 
  10  -6   8      169.23      181.68     38.22 o 
 -11  -5   8       88.75      202.24     60.62 o 
 -10  -5   8       67.53       15.12     26.44 o 
  -9  -5   8        1.77       13.32     30.67 o 
  -8  -5   8       24.74       27.03     20.79 o 
  -7  -5   8      130.46      113.05     25.44 o 
  -6  -5   8      166.72      170.72     32.70 o 
  -5  -5   8      473.18      455.47     31.50 o 
  -4  -5   8       70.98       68.32     21.60 o 
  -3  -5   8       40.16       50.71     10.60 o 
  -2  -5   8       29.93       32.48      5.03 o 
  -1  -5   8        3.86      -15.04     15.04 o 
   0  -5   8      189.82      180.65      9.81 o 
   1  -5   8      165.92      200.79     10.72 o 
   2  -5   8        4.48        5.23      9.50 o 
   3  -5   8       10.98       -4.84     10.80 o 
   4  -5   8       98.37      125.62     14.09 o 
   5  -5   8      155.78      166.19     17.15 o 
   6  -5   8      117.80      156.14     37.41 o 
   7  -5   8       65.14       68.46     17.85 o 
   8  -5   8       15.81        1.37     16.80 o 
   9  -5   8      102.82      126.13     45.40 o 
  10  -5   8       97.32      131.87     33.77 o 
 -10  -4   8     2225.23     2077.03     66.00 o 
  -9  -4   8     3629.14     3570.97     78.69 o 
  -8  -4   8     4292.92     4455.20     86.37 o 
  -7  -4   8     5616.28     5914.73    167.29 o 
  -6  -4   8     7368.50     7525.81    139.73 o 
  -5  -4   8     4844.97     4672.79    201.01 o 
  -4  -4   8     1648.72     1354.14     38.02 o 
  -3  -4   8     2302.69     2088.42     49.22 o 
  -2  -4   8    13259.15    14041.53    220.67 o 
  -1  -4   8    14753.65    15431.12    238.77 o 
   0  -4   8     9898.53     9959.87    190.54 o 
   1  -4   8     9520.85     9493.97    142.91 o 
   2  -4   8     4387.14     4279.04     80.40 o 
   3  -4   8     1951.47     1959.75     52.54 o 
   4  -4   8     1953.48     1891.70     36.55 o 
   5  -4   8     1419.67     1384.48     33.03 o 
   6  -4   8      708.89      707.39     26.94 o 
   7  -4   8      374.14      383.98     24.74 o 
   8  -4   8        0.98      -16.89     44.44 o 
   9  -4   8      402.36      427.00     49.82 o 
  10  -4   8      263.84      344.61     82.25 o 
 -11  -3   8      327.36      313.51     59.40 o 
 -10  -3   8      184.98      217.52     25.82 o 
  -9  -3   8       48.41       63.03     17.49 o 
  -8  -3   8      262.43      277.15     19.84 o 
  -7  -3   8       51.34       44.48     17.87 o 
  -6  -3   8      341.60      337.77     17.31 o 
  -5  -3   8      330.58      305.40     28.99 o 
  -4  -3   8      350.14      343.64     29.35 o 
  -3  -3   8      639.10      724.85     28.42 o 
  -2  -3   8      617.56      649.72     29.06 o 
  -1  -3   8     1571.55     1850.96     52.18 o 
   0  -3   8        9.70       -7.06      9.93 o 
   1  -3   8     1995.08     2190.43     41.51 o 
   2  -3   8      176.42      196.98     13.75 o 
   3  -3   8       29.12       29.73     18.54 o 
   4  -3   8       97.57       73.35     13.97 o 
   5  -3   8      218.57      207.31     15.94 o 
   6  -3   8        0.10      -14.01     19.80 o 
   7  -3   8      117.61      125.36     74.88 o 
   8  -3   8      104.89      118.13     32.91 o 
   9  -3   8      103.35      158.80     34.08 o 
  10  -3   8       36.12       24.15     31.58 o 
 -12  -2   8     1306.71     1113.07     95.39 o 
 -11  -2   8     1077.55     1003.56     42.83 o 
 -10  -2   8      858.65      954.09     42.24 o 
  -9  -2   8     1478.83     1523.71     65.58 o 
  -8  -2   8     6913.70     6730.63    192.92 o 
  -7  -2   8    15312.69    15834.25    238.42 o 
  -6  -2   8     7599.20     7727.80    226.13 o 
  -5  -2   8     8965.39     9120.76    110.31 o 
  -4  -2   8     8098.21     7730.64    270.34 o 
  -3  -2   8     9164.95     8321.30    130.40 o 
  -2  -2   8     5094.48     4700.57     75.83 o 
  -1  -2   8    10287.61     9307.13    400.03 o 
   0  -2   8    24217.07    25257.09    292.84 o 
   1  -2   8     6770.23     6451.94     75.31 o 
   2  -2   8     9437.53     9393.87    115.79 o 
   3  -2   8    14389.17    14320.68    181.48 o 
   4  -2   8     9319.43     9437.35    187.16 o 
   5  -2   8     7268.24     7314.67    128.65 o 
   6  -2   8      945.96      924.56     55.83 o 
   7  -2   8      636.90      648.53     47.46 o 
   8  -2   8     1285.55     1407.71     68.47 o 
   9  -2   8     1001.34     1019.56     58.11 o 
  10  -2   8      984.75      979.10     63.32 o 
 -12  -1   8      458.71      477.74     66.61 o 
 -11  -1   8      192.53      216.58     57.17 o 
 -10  -1   8      242.23      241.18     29.62 o 
  -9  -1   8      650.41      679.32     30.91 o 
  -8  -1   8      963.18      997.80     33.87 o 
  -7  -1   8     1620.33     1640.58     36.28 o 
  -6  -1   8       67.26       86.83     20.67 o 
  -5  -1   8      179.51      165.26     11.71 o 
  -4  -1   8     1408.56     1363.68     79.76 o 
  -3  -1   8     1152.52     1168.25     55.90 o 
  -2  -1   8      229.26      195.48      6.23 o 
  -1  -1   8      325.63      280.20      9.50 o 
   0  -1   8       34.46      101.54     26.21 o 
   1  -1   8        0.71      -10.26     15.54 o 
   2  -1   8       93.52      107.75     17.93 o 
   3  -1   8        0.16      -10.23     10.23 o 
   4  -1   8        1.24       -8.18     11.27 o 
   5  -1   8       37.91       30.44     11.63 o 
   6  -1   8        5.60        9.29     46.76 o 
   7  -1   8       52.26       20.73     24.84 o 
   8  -1   8       60.92       61.84     39.41 o 
   9  -1   8       57.66       65.62     53.56 o 
  10  -1   8       20.95       38.59     86.23 o 
 -12   0   8      385.34      428.67     60.23 o 
 -11   0   8      636.28      623.54     32.34 o 
 -10   0   8     1396.83     1299.29     66.45 o 
  -9   0   8     1376.20     1422.55     76.00 o 
  -8   0   8     1738.15     1696.47     47.57 o 
  -7   0   8     5865.39     5907.50     94.95 o 
  -6   0   8     8366.10     8310.49    186.51 o 
  -5   0   8     8684.08     8886.56    138.41 o 
  -4   0   8    11891.63    11595.99    158.40 o 
  -3   0   8     9251.61     9053.48    101.15 o 
  -2   0   8     6040.43     5475.35     58.13 o 
  -1   0   8     8257.33     8048.97     84.95 o 
   0   0   8    10294.83    10230.63    115.19 o 
   1   0   8    13302.57    13018.16    233.73 o 
   2   0   8    13980.76    14245.94    170.35 o 
   3   0   8    14253.94    14359.26    222.44 o 
   4   0   8     9752.01     9199.55    445.04 o 
   5   0   8     8616.60     8619.04    181.93 o 
   6   0   8     2371.04     2321.45     74.34 o 
   7   0   8     1945.65     1960.95     92.48 o 
   8   0   8     2835.59     3005.08    117.92 o 
   9   0   8     1595.63     1689.80    189.12 o 
  10   0   8     1121.32     1065.96     76.63 o 
 -12   1   8      205.57      148.49     43.69 o 
 -11   1   8      200.21      202.36     45.11 o 
 -10   1   8      296.48      346.14     25.87 o 
  -9   1   8      654.58      636.68     31.04 o 
  -8   1   8     1972.89     1982.59     45.65 o 
  -7   1   8      392.61      437.51     25.29 o 
  -6   1   8      410.47      347.51     23.78 o 
  -5   1   8     1157.85     1167.20     56.46 o 
  -4   1   8     2743.97     2789.64     43.67 o 
  -3   1   8     1417.55     1133.99     32.89 o 
  -2   1   8       30.34       32.64     12.55 o 
  -1   1   8      252.44      260.53     11.78 o 
   0   1   8      173.43      135.64     10.98 o 
   1   1   8      575.95      577.45     23.74 o 
   2   1   8       70.30       93.72     17.50 o 
   3   1   8     1191.84     1051.80     66.43 o 
   4   1   8      131.48      212.41     28.25 o 
   5   1   8      137.38      171.19     27.80 o 
   6   1   8      146.76      135.14     30.57 o 
   7   1   8       37.06       29.72     32.32 o 
   8   1   8        1.10       -1.62     29.93 o 
   9   1   8        0.94       27.51     34.01 o 
  10   1   8        4.76       14.80     37.81 o 
 -12   2   8      202.30      238.70     67.05 o 
 -11   2   8      682.25      660.12     33.37 o 
 -10   2   8      871.21      819.64     33.22 o 
  -9   2   8      384.52      447.36     35.03 o 
  -8   2   8       28.93       23.37     15.44 o 
  -7   2   8      458.32      436.67     28.99 o 
  -6   2   8     1174.70     1219.91     65.65 o 
  -5   2   8     6265.43     6154.81     81.71 o 
  -4   2   8    13499.49    13810.37    190.98 o 
  -3   2   8    13974.23    14132.93    170.83 o 
  -2   2   8     4594.29     4579.34     60.10 o 
  -1   2   8     3045.45     2835.11    123.65 o 
   0   2   8     4429.34     4293.71     58.65 o 
   1   2   8     4529.75     4710.46     88.78 o 
   2   2   8    13900.50    13940.31    172.49 o 
   3   2   8     9454.54     9019.16    434.08 o 
   4   2   8     1781.05     1815.95     57.73 o 
   5   2   8     4026.45     4074.04    106.38 o 
   6   2   8     6121.84     6231.63    164.28 o 
   7   2   8     5052.07     5038.63    152.49 o 
   8   2   8     3112.84     3300.29    129.66 o 
   9   2   8      843.13      825.08     69.20 o 
 -12   3   8       96.96       42.73     32.77 o 
 -11   3   8      378.72      460.30     38.71 o 
 -10   3   8       80.57       92.53     35.16 o 
  -9   3   8      256.54      265.31     26.93 o 
  -8   3   8      659.83      556.58     54.25 o 
  -7   3   8        5.75      -14.26     14.26 o 
  -6   3   8      273.61      286.61     28.70 o 
  -5   3   8      617.31      551.40     18.76 o 
  -4   3   8      438.74      368.82     20.86 o 
  -3   3   8     1901.43     1925.88     51.59 o 
  -2   3   8      968.26      871.92     57.45 o 
  -1   3   8     1161.43     1157.49     25.01 o 
   0   3   8      236.52      197.82     14.33 o 
   1   3   8      596.10      575.99     28.87 o 
   2   3   8     1252.64     1243.06     38.17 o 
   3   3   8        6.65       10.94     19.84 o 
   4   3   8       15.95       45.19     23.09 o 
   5   3   8       75.66      112.97     35.58 o 
   6   3   8      201.12      195.00     35.05 o 
   7   3   8       83.78       97.54     41.16 o 
   8   3   8        1.16       21.38     34.58 o 
   9   3   8       19.40      -37.78     37.78 o 
 -12   4   8       75.54       76.94     99.96 o 
 -11   4   8      152.98      178.70     34.78 o 
 -10   4   8        0.80       20.05     17.99 o 
  -9   4   8      241.14      214.25     19.64 o 
  -8   4   8       14.81       17.40     30.50 o 
  -7   4   8     1534.56     1547.91     50.18 o 
  -6   4   8      103.52      127.85     37.59 o 
  -5   4   8       49.32       57.59     13.07 o 
  -4   4   8     3210.06     3232.23     59.21 o 
  -3   4   8     1131.32     1198.09     26.30 o 
  -2   4   8      748.61      722.03     22.20 o 
  -1   4   8     4185.10     4132.80     60.07 o 
   0   4   8     2225.87     2108.73     38.98 o 
   1   4   8     3986.97     3861.44     97.04 o 
   2   4   8      947.94      950.62     23.69 o 
   3   4   8     1794.41     1833.62     59.50 o 
   4   4   8     2813.22     2761.80     91.85 o 
   5   4   8     2323.52     2344.98     93.40 o 
   6   4   8     2053.21     2272.37    111.22 o 
   7   4   8     1925.04     2002.29     96.90 o 
   8   4   8     1456.75     1498.41     86.69 o 
   9   4   8      581.48      545.17     83.28 o 
 -12   5   8       36.04       16.53     76.04 o 
 -11   5   8        7.10       14.16     25.38 o 
 -10   5   8        0.89       44.14     28.48 o 
  -9   5   8      101.92      109.41     18.54 o 
  -8   5   8       22.84       24.53     15.07 o 
  -7   5   8      183.77      179.08     21.91 o 
  -6   5   8       24.16       20.92     11.87 o 
  -5   5   8      529.04      502.71     21.10 o 
  -4   5   8      850.54      856.50     25.17 o 
  -3   5   8      446.56      438.14     18.57 o 
  -2   5   8        3.96      -12.63     12.63 o 
  -1   5   8     1184.52     1133.49     57.77 o 
   0   5   8      393.59      403.13     50.94 o 
   1   5   8      454.50      421.49     18.69 o 
   2   5   8       58.69       57.36     12.40 o 
   3   5   8       34.71       77.18     32.34 o 
   4   5   8       77.40       94.43     28.86 o 
   5   5   8       97.14       52.74     28.89 o 
   6   5   8      136.17       74.96     33.86 o 
   7   5   8       68.53       69.12     34.71 o 
   8   5   8        0.14      -39.03     39.03 o 
 -12   6   8      113.09       84.51     40.87 o 
 -11   6   8       90.22       12.74     44.87 o 
 -10   6   8      107.07       63.80     60.82 o 
  -9   6   8       46.51       24.89     28.95 o 
  -8   6   8       47.80       42.36     67.36 o 
  -7   6   8      130.48      134.74     36.66 o 
  -6   6   8        3.22       30.10     17.68 o 
  -5   6   8       25.82       57.93     20.97 o 
  -4   6   8      141.82      129.50     23.62 o 
  -3   6   8       68.83       81.21     14.44 o 
  -2   6   8      254.76      233.97     29.82 o 
  -1   6   8      642.51      673.20     27.11 o 
   0   6   8       27.76       21.18     13.28 o 
   1   6   8       70.38       75.03     14.58 o 
   2   6   8      190.28      165.17     20.32 o 
   3   6   8      336.38      267.86     53.40 o 
   4   6   8      433.77      380.37     38.74 o 
   5   6   8      597.49      464.05     45.30 o 
   6   6   8      724.30      756.37     55.47 o 
   7   6   8      250.37      314.70     45.42 o 
   8   6   8      186.26      259.42     48.54 o 
 -11   7   8      232.73      214.68     37.31 o 
 -10   7   8      162.88      108.04     37.92 o 
  -9   7   8      153.61      211.70     63.86 o 
  -8   7   8      102.08      156.17     29.52 o 
  -7   7   8      601.15      599.60     38.53 o 
  -6   7   8       28.87       38.54     14.04 o 
  -5   7   8      127.45      142.03     13.63 o 
  -4   7   8      106.74      124.21     15.70 o 
  -3   7   8       25.01        8.66     12.06 o 
  -2   7   8       62.97       97.46     17.79 o 
  -1   7   8      100.61      120.97     15.64 o 
   0   7   8      181.94      185.71     21.48 o 
   1   7   8       80.61       60.16     18.94 o 
   2   7   8       67.00       55.48     25.10 o 
   3   7   8      239.55      265.22     33.87 o 
   4   7   8        1.10      -31.01     31.01 o 
   5   7   8       16.31       45.00     48.64 o 
   6   7   8        5.58      -29.18     37.07 o 
   7   7   8        0.69      -28.21     37.23 o 
 -11   8   8      182.85      112.62     50.04 o 
 -10   8   8       23.11       71.51     31.88 o 
  -9   8   8       75.84      139.06     32.91 o 
  -8   8   8      124.80      126.89     31.20 o 
  -7   8   8      288.74      296.99     37.86 o 
  -6   8   8      531.40      457.39     40.15 o 
  -5   8   8        9.56        1.59     28.91 o 
  -4   8   8      149.85      184.32     41.28 o 
  -3   8   8      156.77      189.90     18.96 o 
  -2   8   8      564.85      553.17     67.78 o 
  -1   8   8        2.84       -0.44     13.69 o 
   0   8   8       57.64       80.83     17.11 o 
   1   8   8      311.38      317.25     62.67 o 
   2   8   8       18.60       42.12     50.28 o 
   3   8   8      145.06      190.39     33.69 o 
   4   8   8       28.66       72.13     31.03 o 
   5   8   8       23.98       20.94     31.95 o 
   6   8   8        0.18        2.26     35.39 o 
   7   8   8        2.35       44.36     39.92 o 
 -11   9   8      173.13      151.04     43.95 o 
 -10   9   8      302.07      406.24     88.26 o 
  -9   9   8      522.60      579.98     48.77 o 
  -8   9   8     1137.54     1278.16     70.26 o 
  -7   9   8     1154.95     1101.72     86.84 o 
  -6   9   8       38.37       46.70     26.22 o 
  -5   9   8      100.83       87.34     26.62 o 
  -4   9   8      637.41      589.43     85.31 o 
  -3   9   8      328.51      378.28     32.95 o 
  -2   9   8      194.85      183.11     18.37 o 
  -1   9   8       57.24       54.71     15.65 o 
   0   9   8      312.36      354.87     25.09 o 
   1   9   8       81.75       76.24     19.44 o 
   2   9   8        9.96       -6.23     25.09 o 
   3   9   8      163.92      147.05     34.19 o 
   4   9   8        2.72       49.29     41.35 o 
   5   9   8       82.26       29.68     33.70 o 
   6   9   8       12.84       55.82     46.75 o 
 -10  10   8      152.85      172.88     44.09 o 
  -9  10   8      236.86      338.43     62.48 o 
  -8  10   8      548.37      600.24     49.65 o 
  -7  10   8      492.73      560.58     52.55 o 
  -6  10   8      429.95      447.76     41.39 o 
  -5  10   8      356.28      421.87     38.42 o 
  -4  10   8      612.79      468.48     48.22 o 
  -3  10   8      677.79      627.11     59.07 o 
  -2  10   8      519.38      541.02     29.43 o 
  -1  10   8      287.90      302.32     25.06 o 
   0  10   8      260.10      276.28     25.24 o 
   1  10   8       58.57      116.04     53.08 o 
   2  10   8      657.41      709.76     49.44 o 
   3  10   8      294.29      309.25     40.66 o 
   4  10   8      156.09      205.45     82.42 o 
   5  10   8      163.38      152.80     42.75 o 
 -10  11   8      338.84      328.33     51.48 o 
  -9  11   8      909.21      917.07    110.92 o 
  -8  11   8      634.28      640.30    133.97 o 
  -7  11   8      715.62      728.40    161.87 o 
  -6  11   8     1078.87     1060.50     59.84 o 
  -5  11   8     1183.39     1239.82     76.23 o 
  -4  11   8      692.84      644.09     45.30 o 
  -3  11   8      774.33      717.86     47.49 o 
  -2  11   8      689.85      663.30     31.77 o 
  -1  11   8      634.95      665.33     39.31 o 
   0  11   8      380.79      377.65     28.56 o 
   1  11   8      159.91       72.87     33.13 o 
   2  11   8      280.82      314.02     44.26 o 
   3  11   8      220.72      254.41     44.80 o 
   4  11   8       53.64       63.28     36.19 o 
   5  11   8       38.65       65.74     81.64 o 
  -9  12   8      199.98      113.50     52.16 o 
  -8  12   8      266.46      296.44     48.50 o 
  -7  12   8      414.15      376.55     47.27 o 
  -6  12   8      414.36      387.30     44.90 o 
  -5  12   8      673.69      652.71     51.75 o 
  -4  12   8     1896.48     1872.98     78.26 o 
  -3  12   8      418.15      499.94    115.82 o 
  -2  12   8      534.60      590.79    137.73 o 
  -1  12   8      375.18      390.14     45.86 o 
   0  12   8      273.99      298.50     37.08 o 
   1  12   8      318.80      378.44     40.56 o 
   2  12   8      294.90      306.18     90.73 o 
   3  12   8      403.15      408.08     51.54 o 
   4  12   8      436.35      415.68     54.06 o 
  -8  13   8      416.75      423.78     51.82 o 
  -7  13   8      665.27      685.64     63.55 o 
  -6  13   8     1155.17     1235.50    171.69 o 
  -5  13   8     1530.04     1474.61     75.02 o 
  -4  13   8     1968.17     1932.87    216.48 o 
  -3  13   8      879.56      850.28     52.87 o 
  -2  13   8      409.81      411.19     85.77 o 
  -1  13   8      661.15      564.81     69.46 o 
   0  13   8      587.41      562.52     44.72 o 
   1  13   8      699.01      703.97    147.37 o 
   2  13   8      368.82      288.06     67.31 o 
   3  13   8      168.94      112.35     39.96 o 
  -7  14   8      112.32       34.87     37.73 o 
  -6  14   8      374.15      379.46     50.04 o 
  -5  14   8      534.01      482.56     50.72 o 
  -4  14   8      374.34      337.57     52.99 o 
  -3  14   8      193.87      205.01     86.86 o 
  -2  14   8      570.09      605.09     97.53 o 
  -1  14   8      440.34      389.96     75.23 o 
   0  14   8      298.32      488.11     77.68 o 
   1  14   8      372.43      580.79     82.53 o 
  -6  15   8      716.29      668.20     62.59 o 
  -5  15   8      713.81      765.46     92.88 o 
  -4  15   8      748.52      833.20     71.77 o 
  -3  15   8     1236.32     1097.92    165.20 o 
  -2  15   8      766.61      757.27    112.89 o 
  -1  15   8      593.52      630.48     93.73 o 
  -1 -18   9      280.37      293.96     74.48 o 
   0 -18   9      282.72      270.17     62.46 o 
   1 -18   9      296.48      406.07     46.64 o 
   2 -18   9      374.78      367.42     48.64 o 
   3 -18   9       45.44        0.97     41.42 o 
   4 -18   9       15.76      -37.58     37.58 o 
  -3 -17   9      615.04      600.17    117.37 o 
  -2 -17   9     1074.57     1030.84    162.68 o 
  -1 -17   9      779.91      809.91     49.96 o 
   0 -17   9      580.18      603.91     49.98 o 
   1 -17   9     1334.63     1349.71     80.97 o 
   2 -17   9      603.22      590.84     48.41 o 
   3 -17   9      442.58      583.62     49.19 o 
   4 -17   9      494.90      586.81     51.08 o 
   5 -17   9      195.15      319.47    113.80 o 
   6 -17   9      441.32      488.25     61.95 o 
  -4 -16   9      222.86      202.43     62.83 o 
  -3 -16   9      265.48      298.99     35.87 o 
  -2 -16   9      250.51      240.92     27.65 o 
  -1 -16   9      931.23      954.38     40.07 o 
   0 -16   9     1206.32     1101.22     44.24 o 
   1 -16   9      793.82      836.82     55.91 o 
   2 -16   9      969.51      860.44     58.67 o 
   3 -16   9      411.66      458.79     44.82 o 
   4 -16   9      523.60      570.91     55.56 o 
   5 -16   9      388.44      381.00     45.29 o 
   6 -16   9      419.33      394.20     48.56 o 
   7 -16   9      291.81      341.70     55.13 o 
  -5 -15   9     1372.53     1177.85    106.59 o 
  -4 -15   9      981.56      902.21     52.99 o 
  -3 -15   9     1727.39     1603.24     78.46 o 
  -2 -15   9     1507.80     1502.97     47.05 o 
  -1 -15   9     1811.55     1726.93     52.83 o 
   0 -15   9     2677.25     2570.67     73.32 o 
   1 -15   9     2490.76     2397.07    114.76 o 
   2 -15   9     1119.27     1156.20     57.43 o 
   3 -15   9     1108.49     1065.93     87.19 o 
   4 -15   9     1332.21     1395.57     65.69 o 
   5 -15   9     1813.55     1804.46    108.32 o 
   6 -15   9     1213.08     1197.90     68.24 o 
   7 -15   9      423.28      488.23    116.06 o 
   8 -15   9      543.24      563.18     83.67 o 
  -6 -14   9      291.81      337.92     65.39 o 
  -5 -14   9      431.05      346.27     38.37 o 
  -4 -14   9      141.60      158.73     69.85 o 
  -3 -14   9      223.33      229.32     23.11 o 
  -2 -14   9      282.99      249.64     42.37 o 
  -1 -14   9      526.01      469.44     53.30 o 
   0 -14   9     1499.07     1475.58     51.06 o 
   1 -14   9     1843.97     1770.94     54.81 o 
   2 -14   9     1923.58     1832.27     83.18 o 
   3 -14   9      540.04      617.63     48.28 o 
   4 -14   9     1023.53     1119.71     63.09 o 
   5 -14   9      928.74      951.10     60.21 o 
   6 -14   9      721.64      833.68     79.91 o 
   7 -14   9      559.19      737.13     52.21 o 
   8 -14   9      504.68      447.98     49.01 o 
  -7 -13   9     1314.77     1144.43    127.23 o 
  -6 -13   9     1668.26     1652.06    137.49 o 
  -5 -13   9     2275.28     2258.54     81.11 o 
  -4 -13   9     1638.59     1631.91     61.12 o 
  -3 -13   9     1138.86     1103.67     40.87 o 
  -2 -13   9     1355.11     1304.49     97.59 o 
  -1 -13   9     3901.36     3751.86    127.67 o 
   0 -13   9     3872.67     3788.29     76.77 o 
   1 -13   9     2771.69     2632.23     84.26 o 
   2 -13   9     2177.55     2009.50     49.98 o 
   3 -13   9     3867.98     3833.44    123.76 o 
   4 -13   9     4628.57     4683.20    127.48 o 
   5 -13   9     1808.46     1739.59     69.51 o 
   6 -13   9     1268.96     1208.20     62.32 o 
   7 -13   9     1000.80     1000.26     63.94 o 
   8 -13   9      953.96      879.49     76.61 o 
   9 -13   9      715.53      702.56     64.22 o 
  -8 -12   9        2.01      -39.45     51.48 o 
  -7 -12   9        6.34       57.25     45.79 o 
  -6 -12   9       55.47       60.66     27.11 o 
  -5 -12   9       90.53      103.22     27.12 o 
  -4 -12   9      294.53      332.31     26.99 o 
  -3 -12   9      248.41      230.26     21.27 o 
  -2 -12   9      353.94      344.17     23.12 o 
  -1 -12   9      317.71      381.13     23.95 o 
   0 -12   9      587.84      534.98     27.37 o 
   1 -12   9     1132.67     1138.33     65.06 o 
   2 -12   9     1002.49      955.26     39.10 o 
   3 -12   9     2243.79     2176.32     52.31 o 
   4 -12   9     1911.39     1945.63     45.41 o 
   5 -12   9      354.02      436.60     40.64 o 
   6 -12   9      847.26      828.43     80.63 o 
   7 -12   9      850.75      918.70     54.73 o 
   8 -12   9      929.79      912.79     58.91 o 
   9 -12   9      358.68      373.30     47.00 o 
  -8 -11   9      389.40      375.75     84.72 o 
  -7 -11   9      422.88      353.93     36.32 o 
  -6 -11   9      852.94      866.94     48.57 o 
  -5 -11   9     1037.70      974.42     79.08 o 
  -4 -11   9     1944.25     1892.47     93.40 o 
  -3 -11   9     1892.73     1845.18    106.57 o 
  -2 -11   9     3796.52     3767.12    124.85 o 
  -1 -11   9     5217.05     5202.06    151.60 o 
   0 -11   9      840.27      798.55     39.56 o 
   1 -11   9     2862.14     2745.81    116.62 o 
   2 -11   9     4068.84     4032.01     78.94 o 
   3 -11   9     3499.59     3562.38     68.28 o 
   4 -11   9     3292.05     3214.18     79.73 o 
   5 -11   9     2094.67     1957.85    104.77 o 
   6 -11   9     2243.68     2267.31    113.91 o 
   7 -11   9     1529.69     1582.05     72.53 o 
   8 -11   9     1469.80     1448.97     86.49 o 
   9 -11   9     1268.76     1239.65     65.33 o 
  -9 -10   9        5.16      -39.93     52.40 o 
  -8 -10   9        1.68      -21.52     43.82 o 
  -7 -10   9        0.00       52.61     29.37 o 
  -6 -10   9       30.92       18.39     16.19 o 
  -5 -10   9       84.86       78.13     17.37 o 
  -4 -10   9      277.52      253.66     19.65 o 
  -3 -10   9       64.17      104.95     15.97 o 
  -2 -10   9       27.94       32.02     16.09 o 
  -1 -10   9      644.43      581.72     43.73 o 
   0 -10   9      413.14      423.86     21.72 o 
   1 -10   9       48.92       40.73     15.93 o 
   2 -10   9        3.84        4.43     22.35 o 
   3 -10   9      418.04      403.07     20.14 o 
   4 -10   9     3702.36     3598.17     68.14 o 
   5 -10   9      705.84      659.99     25.32 o 
   6 -10   9      603.75      612.35     29.27 o 
   7 -10   9      465.91      488.36     42.78 o 
   8 -10   9      751.88      801.17     47.97 o 
   9 -10   9      745.77      804.90    102.83 o 
  10 -10   9      448.24      460.16     74.18 o 
  -9  -9   9       18.06      -12.77     56.42 o 
  -8  -9   9      105.17      125.19     72.10 o 
  -7  -9   9      102.00      170.92     45.27 o 
  -6  -9   9      261.45      251.03     27.89 o 
  -5  -9   9     1119.98     1005.11     87.89 o 
  -4  -9   9     1640.62     1591.90     42.86 o 
  -3  -9   9     1585.82     1510.41     55.90 o 
  -2  -9   9      547.03      526.60     19.50 o 
  -1  -9   9     1457.17     1522.78     94.90 o 
   0  -9   9      952.98      921.46     45.72 o 
   1  -9   9     1543.40     1521.22     32.29 o 
   2  -9   9     6671.90     6732.58    138.37 o 
   3  -9   9     1821.09     1738.78     39.50 o 
   4  -9   9      656.25      617.91     28.24 o 
   5  -9   9     2072.26     2018.05     85.03 o 
   6  -9   9     1965.94     1849.35     51.17 o 
   7  -9   9     2259.28     2119.36    116.87 o 
   8  -9   9     1146.80     1169.42     61.03 o 
   9  -9   9      524.81      532.75     57.78 o 
  10  -9   9      633.99      789.72     89.44 o 
 -10  -8   9       56.66       -7.57     45.62 o 
  -9  -8   9       37.14       64.95     48.20 o 
  -8  -8   9       76.55      109.51     31.64 o 
  -7  -8   9        0.26       14.20     15.89 o 
  -6  -8   9      293.83      238.32     20.62 o 
  -5  -8   9       63.25       69.63     14.17 o 
  -4  -8   9       92.93      110.57     23.09 o 
  -3  -8   9       56.80       -6.58     42.60 o 
  -2  -8   9      277.34      284.91     13.87 o 
  -1  -8   9       33.90       39.19     10.87 o 
   0  -8   9        0.44       -9.48      9.48 o 
   1  -8   9       22.33       18.64     10.48 o 
   2  -8   9      753.57      785.71     22.75 o 
   3  -8   9      306.03      336.28     17.53 o 
   4  -8   9      219.53      217.31     19.26 o 
   5  -8   9      120.12      132.91     24.92 o 
   6  -8   9      363.57      294.62     41.28 o 
   7  -8   9      318.56      319.42     28.38 o 
   8  -8   9      213.89      233.53     23.11 o 
   9  -8   9      169.06      225.66     31.04 o 
  10  -8   9      578.44      643.90     77.72 o 
 -10  -7   9      397.17      396.65     65.08 o 
  -9  -7   9      382.51      467.43     42.37 o 
  -8  -7   9        6.01       36.85     29.06 o 
  -7  -7   9      382.93      340.64     23.36 o 
  -6  -7   9       38.90       24.66     20.92 o 
  -5  -7   9      170.95      162.59     33.65 o 
  -4  -7   9      169.97      141.18     22.90 o 
  -3  -7   9      100.54      107.43     29.88 o 
  -2  -7   9      150.26      186.72      9.48 o 
  -1  -7   9      252.68      208.12     11.82 o 
   0  -7   9        0.61       -8.20      9.53 o 
   1  -7   9      942.66      977.44     24.68 o 
   2  -7   9      599.22      547.19     20.76 o 
   3  -7   9      748.61      765.44     23.05 o 
   4  -7   9      625.78      617.60     24.03 o 
   5  -7   9      511.96      558.09     24.02 o 
   6  -7   9     1079.21     1101.84     34.36 o 
   7  -7   9      671.69      709.46     31.46 o 
   8  -7   9      277.40      260.76     23.49 o 
   9  -7   9      440.27      541.44     44.84 o 
  10  -7   9      405.37      545.36     74.18 o 
 -11  -6   9       85.61      162.97     58.83 o 
 -10  -6   9       53.47      107.86     48.11 o 
  -9  -6   9        0.21       17.20     23.84 o 
  -8  -6   9       82.34       81.62     18.75 o 
  -7  -6   9      173.69      146.78     43.80 o 
  -6  -6   9        5.27      -12.11     12.11 o 
  -5  -6   9       97.73       91.80     11.97 o 
  -4  -6   9       26.52       31.70     21.55 o 
  -3  -6   9        9.76        4.04     17.28 o 
  -2  -6   9       53.47       53.88     20.49 o 
  -1  -6   9      163.57      182.12     31.34 o 
   0  -6   9       67.45       97.99     34.28 o 
   1  -6   9       78.71       46.65     11.87 o 
   2  -6   9        1.50       -1.50      9.95 o 
   3  -6   9       19.72       29.94     12.91 o 
   4  -6   9       41.15       78.47     14.41 o 
   5  -6   9      106.97      102.88     16.15 o 
   6  -6   9       54.36       51.82     19.53 o 
   7  -6   9      278.19      238.08     27.81 o 
   8  -6   9      151.20      144.59     25.08 o 
   9  -6   9      119.59       35.40     30.99 o 
  10  -6   9       57.57        7.09     45.71 o 
 -11  -5   9      495.21      495.94     73.00 o 
 -10  -5   9     1402.66     1287.86     64.81 o 
  -9  -5   9     1081.33     1173.31     53.65 o 
  -8  -5   9      811.50      739.05     41.46 o 
  -7  -5   9      882.08      865.15     63.53 o 
  -6  -5   9      969.79     1000.41     30.68 o 
  -5  -5   9      128.12      122.15     31.87 o 
  -4  -5   9        8.41       13.77     18.25 o 
  -3  -5   9     1888.26     2032.78     58.41 o 
  -2  -5   9       82.12      118.70     33.90 o 
  -1  -5   9      508.98      581.85     51.87 o 
   0  -5   9     2848.76     2800.62     85.41 o 
   1  -5   9      434.71      460.23     25.24 o 
   2  -5   9       10.31        2.79     15.82 o 
   3  -5   9        5.51        8.77     12.00 o 
   4  -5   9      585.03      566.43     25.43 o 
   5  -5   9      158.99      185.84     17.10 o 
   6  -5   9      258.51      260.01     19.86 o 
   7  -5   9       28.71      -10.53     15.10 o 
   8  -5   9      158.30      174.55     34.44 o 
   9  -5   9      194.43      191.23     74.38 o 
  10  -5   9       14.13       33.58     30.26 o 
 -11  -4   9      111.47       95.96     50.87 o 
 -10  -4   9       25.60       29.02     26.80 o 
  -9  -4   9       71.79       69.32     21.59 o 
  -8  -4   9      850.66      800.10     28.24 o 
  -7  -4   9      550.37      568.15     42.69 o 
  -6  -4   9       22.10       11.77     11.33 o 
  -5  -4   9        5.66       -6.58      7.95 o 
  -4  -4   9       91.75       78.83     19.28 o 
  -3  -4   9      128.38       97.14     15.64 o 
  -2  -4   9       24.05       11.86     17.56 o 
  -1  -4   9       54.59        0.26     14.86 o 
   0  -4   9       14.10        6.26     12.85 o 
   1  -4   9       49.43       42.02     13.99 o 
   2  -4   9       10.02        2.70     16.44 o 
   3  -4   9      201.24      209.80     25.04 o 
   4  -4   9        6.31       -5.28     19.92 o 
   5  -4   9        1.24      -13.59     13.59 o 
   6  -4   9        6.59       28.41     15.13 o 
   7  -4   9        0.19       -1.44     16.34 o 
   8  -4   9        1.36        5.51     24.99 o 
   9  -4   9        6.52      -16.28     74.24 o 
  10  -4   9        0.50       15.32     30.46 o 
 -11  -3   9      518.55      605.89     69.98 o 
 -10  -3   9      599.02      602.73     71.79 o 
  -9  -3   9     2094.19     2053.95     54.45 o 
  -8  -3   9     4432.18     4358.77    179.00 o 
  -7  -3   9     9044.69     9118.26    275.36 o 
  -6  -3   9    10003.65     9862.91    435.18 o 
  -5  -3   9     1238.75     1094.18     81.39 o 
  -4  -3   9      249.18      201.61     24.47 o 
  -3  -3   9     3558.38     3451.03     71.61 o 
  -2  -3   9     4445.39     4518.95     90.23 o 
  -1  -3   9     4544.92     4613.67    122.22 o 
   0  -3   9     3297.60     3526.19    116.08 o 
   1  -3   9     3519.23     3287.33     98.75 o 
   2  -3   9     1157.98     1098.76     44.81 o 
   3  -3   9      721.03      651.80     26.96 o 
   4  -3   9     2185.88     2336.43     45.34 o 
   5  -3   9     1428.11     1388.02     49.74 o 
   6  -3   9       33.76       44.55     14.96 o 
   7  -3   9        1.48      -41.77     41.77 o 
   8  -3   9       76.59       91.39     32.42 o 
   9  -3   9       82.82      129.00     33.95 o 
  10  -3   9      115.06      195.01     76.15 o 
 -11  -2   9      239.74      219.44     33.83 o 
 -10  -2   9       22.65       16.05     21.21 o 
  -9  -2   9      170.86      248.29     54.95 o 
  -8  -2   9      700.46      723.13     37.58 o 
  -7  -2   9     1043.03     1076.54     31.42 o 
  -6  -2   9      596.20      597.06     20.10 o 
  -5  -2   9       52.91       43.45     19.34 o 
  -4  -2   9      705.76      641.24     29.97 o 
  -3  -2   9        8.39       -4.74     50.32 o 
  -2  -2   9      258.27      226.87     42.45 o 
  -1  -2   9     2835.97     2756.38     96.62 o 
   0  -2   9      100.90      174.03     25.16 o 
   1  -2   9      405.09      439.17     15.92 o 
   2  -2   9       55.85       43.35     24.82 o 
   3  -2   9      104.72      118.21     14.12 o 
   4  -2   9        3.89       18.89     12.49 o 
   5  -2   9        1.34       26.07     29.93 o 
   6  -2   9      108.66      139.65     27.23 o 
   7  -2   9        1.25       13.74     47.50 o 
   8  -2   9        8.09       16.57     38.18 o 
   9  -2   9        0.68      -31.48     31.48 o 
  10  -2   9        0.15       -2.40     57.54 o 
 -12  -1   9     1191.21      851.87     63.86 o 
 -11  -1   9      976.68     1000.50     57.89 o 
 -10  -1   9     1547.59     1574.79     52.23 o 
  -9  -1   9     1074.02     1053.51     54.38 o 
  -8  -1   9     3971.31     3890.67    100.39 o 
  -7  -1   9     8111.29     8087.64    289.64 o 
  -6  -1   9     6594.58     6382.46    171.27 o 
  -5  -1   9    10756.55    11198.11    201.59 o 
  -4  -1   9    15013.21    14647.94    611.46 o 
  -3  -1   9    16489.83    16303.37    829.77 o 
  -2  -1   9     6920.42     6498.42    111.54 o 
  -1  -1   9     4447.34     4056.63     77.06 o 
   0  -1   9     1960.85     1786.99     42.32 o 
   1  -1   9     4159.70     4106.03     54.38 o 
   2  -1   9     7752.77     7853.87    100.61 o 
   3  -1   9     7852.31     7653.59    107.17 o 
   4  -1   9     6758.48     6632.09    110.84 o 
   5  -1   9     1470.82     1325.85     86.74 o 
   6  -1   9      425.99      444.71     36.29 o 
   7  -1   9     1332.48     1310.32     60.69 o 
   8  -1   9     1002.56     1111.89     61.10 o 
   9  -1   9      446.09      442.99     57.32 o 
  10  -1   9      174.66      193.00     66.70 o 
 -11   0   9      135.23      188.25     35.25 o 
 -10   0   9      278.78      308.45     28.43 o 
  -9   0   9      189.34      225.75     20.21 o 
  -8   0   9     1352.55     1315.10     35.54 o 
  -7   0   9     1374.85     1484.89     35.37 o 
  -6   0   9      290.46      284.57     28.13 o 
  -5   0   9     1696.04     1676.88     30.03 o 
  -4   0   9     3382.37     3498.38     46.57 o 
  -3   0   9     1120.57      983.24     49.77 o 
  -2   0   9      523.81      528.30     50.63 o 
  -1   0   9     1243.69     1306.10     23.70 o 
   0   0   9      419.43      341.04     17.48 o 
   1   0   9       42.56       57.91     11.59 o 
   2   0   9       99.43      119.40     12.85 o 
   3   0   9        0.43       -0.24     18.28 o 
   4   0   9      235.41      231.40     38.00 o 
   5   0   9       14.77       35.19     23.46 o 
   6   0   9       32.22       54.53     26.57 o 
   7   0   9        0.02      -25.77     29.35 o 
   8   0   9       31.04       44.77     31.75 o 
   9   0   9        7.74       -9.10     43.39 o 
 -12   1   9      521.61      550.26     60.18 o 
 -11   1   9     1663.80     1574.14     56.69 o 
 -10   1   9     2617.04     2362.00     60.12 o 
  -9   1   9     1244.15     1380.09     42.35 o 
  -8   1   9     1103.62     1138.13     34.70 o 
  -7   1   9     1803.46     1744.33     37.95 o 
  -6   1   9     6466.26     6436.05     92.84 o 
  -5   1   9    11951.59    11864.88    154.05 o 
  -4   1   9    14670.99    15160.47    261.66 o 
  -3   1   9    15060.39    15522.32    208.30 o 
  -2   1   9     9507.46     9285.98    109.14 o 
  -1   1   9     6817.86     6738.53     83.61 o 
   0   1   9     3284.57     2875.30     42.37 o 
   1   1   9     6183.14     6304.62     85.98 o 
   2   1   9    11104.64    11467.02    147.01 o 
   3   1   9    12272.03    12151.30    243.70 o 
   4   1   9     6048.89     6084.53    127.62 o 
   5   1   9     2189.14     2152.83    166.29 o 
   6   1   9     2389.79     2465.48     83.67 o 
   7   1   9     3953.43     3964.88    123.81 o 
   8   1   9     1556.21     1534.07     77.25 o 
   9   1   9      611.73      682.13     95.19 o 
 -12   2   9      324.86      306.47     58.17 o 
 -11   2   9      682.05      658.74     55.56 o 
 -10   2   9      638.57      698.27     42.52 o 
  -9   2   9      496.76      462.48     33.78 o 
  -8   2   9      738.77      755.22     37.58 o 
  -7   2   9      387.13      378.32     24.90 o 
  -6   2   9     1188.54     1197.47     27.81 o 
  -5   2   9     1741.96     1658.55     31.99 o 
  -4   2   9     1843.42     1871.42     48.01 o 
  -3   2   9     1902.58     1892.24     33.00 o 
  -2   2   9     3984.01     3888.90     86.07 o 
  -1   2   9      722.63      734.97     20.99 o 
   0   2   9     1369.90     1334.22     30.65 o 
   1   2   9       64.00       88.28     12.63 o 
   2   2   9      858.22      877.13     22.54 o 
   3   2   9      685.82      630.95     63.63 o 
   4   2   9      257.63      226.01     28.88 o 
   5   2   9      130.03      105.20     39.32 o 
   6   2   9      203.93      211.31     38.66 o 
   7   2   9      107.41      146.32     55.63 o 
   8   2   9       10.41       41.00     34.65 o 
   9   2   9       32.52       -0.63     33.09 o 
 -12   3   9      349.43      385.15     59.70 o 
 -11   3   9      722.54      658.16    108.12 o 
 -10   3   9     1612.43     1551.47     70.63 o 
  -9   3   9     1498.66     1390.72     42.03 o 
  -8   3   9     1176.89     1141.99     57.04 o 
  -7   3   9      151.35      131.46     20.70 o 
  -6   3   9      226.78      184.97     18.02 o 
  -5   3   9     3059.17     2971.34     62.48 o 
  -4   3   9     4646.35     4556.69     77.94 o 
  -3   3   9    12881.37    12991.30    231.83 o 
  -2   3   9     7124.35     7259.61    107.57 o 
  -1   3   9     6673.66     6420.44    110.61 o 
   0   3   9     8788.69     8548.54    118.74 o 
   1   3   9     7395.57     7166.45    143.43 o 
   2   3   9     5665.19     5540.31     92.86 o 
   3   3   9     1912.29     2032.07     62.23 o 
   4   3   9     3139.45     3099.72     87.82 o 
   5   3   9     5480.16     5408.72    146.57 o 
   6   3   9     3745.37     3956.13    126.20 o 
   7   3   9     3898.67     4195.08    174.93 o 
   8   3   9     1265.56     1151.92     74.88 o 
   9   3   9      916.26      999.31     72.76 o 
 -12   4   9      151.27       96.92     48.94 o 
 -11   4   9      479.76      420.85     39.38 o 
 -10   4   9      774.70      762.41     70.06 o 
  -9   4   9     1115.64     1020.50     51.61 o 
  -8   4   9      583.94      563.56     24.45 o 
  -7   4   9      993.72     1006.93     64.46 o 
  -6   4   9      121.26      161.19     17.11 o 
  -5   4   9       19.47       37.67     12.73 o 
  -4   4   9     1750.79     1830.90     38.03 o 
  -3   4   9      504.39      530.33     20.76 o 
  -2   4   9      847.67      810.99     26.27 o 
  -1   4   9     1312.08     1284.83     29.58 o 
   0   4   9     1017.78      958.11     34.07 o 
   1   4   9     2129.06     2174.52     55.79 o 
   2   4   9     2071.72     1988.89     43.70 o 
   3   4   9        3.85      -23.07     23.07 o 
   4   4   9       61.89       26.79     60.07 o 
   5   4   9      195.20      216.76     40.33 o 
   6   4   9       96.80       71.78     57.95 o 
   7   4   9      105.34      132.61     39.39 o 
   8   4   9       54.60      146.00     53.91 o 
 -11   5   9       28.85       50.95     26.98 o 
 -10   5   9      193.01      215.46     99.50 o 
  -9   5   9       64.04      109.53     25.60 o 
  -8   5   9      436.36      376.25     45.54 o 
  -7   5   9      223.62      271.35     33.62 o 
  -6   5   9        2.91       -8.02     11.74 o 
  -5   5   9      942.36      938.87     34.28 o 
  -4   5   9     1240.00     1219.40     31.24 o 
  -3   5   9      974.08      896.90     51.09 o 
  -2   5   9     4172.18     4070.91     66.34 o 
  -1   5   9     2969.94     3067.93     53.70 o 
   0   5   9     3893.01     3810.66    107.48 o 
   1   5   9     3150.80     3023.37     67.39 o 
   2   5   9      800.07      781.28     65.81 o 
   3   5   9     2139.44     2257.22     84.92 o 
   4   5   9     1731.88     1660.17    112.49 o 
   5   5   9     2867.18     2886.54     98.71 o 
   6   5   9     2392.70     2412.49     98.27 o 
   7   5   9     1575.28     1621.37    129.57 o 
   8   5   9      769.09      572.51     61.51 o 
 -11   6   9       38.75        7.63     27.28 o 
 -10   6   9      286.42      247.37     38.07 o 
  -9   6   9      203.78      199.56     33.61 o 
  -8   6   9      175.85      223.89     32.67 o 
  -7   6   9       93.56      101.52     17.36 o 
  -6   6   9      158.87      200.07     21.07 o 
  -5   6   9        3.10       20.50     31.53 o 
  -4   6   9      242.97      236.56     33.19 o 
  -3   6   9        3.98       -6.71     12.60 o 
  -2   6   9      305.05      321.90     23.43 o 
  -1   6   9      744.75      721.80     25.85 o 
   0   6   9      814.16      825.71     26.61 o 
   1   6   9      689.33      727.25     36.78 o 
   2   6   9      503.77      541.47     37.64 o 
   3   6   9      248.91      262.84     34.19 o 
   4   6   9      200.19      233.76     37.44 o 
   5   6   9      138.14      160.17     41.93 o 
   6   6   9       30.20       20.03     64.67 o 
   7   6   9       20.52      -40.32     40.32 o 
 -11   7   9      139.41       98.75     37.41 o 
 -10   7   9       15.03       19.15     30.61 o 
  -9   7   9       93.60      118.98     29.93 o 
  -8   7   9        1.56       36.79     47.43 o 
  -7   7   9       58.64       87.92     30.33 o 
  -6   7   9       75.08       75.00     17.52 o 
  -5   7   9       39.47       42.03     16.07 o 
  -4   7   9        0.36        8.45     14.31 o 
  -3   7   9      178.08      203.06     19.60 o 
  -2   7   9      522.92      479.45     38.82 o 
  -1   7   9      867.93      837.98     46.12 o 
   0   7   9      735.36      777.73     42.25 o 
   1   7   9      291.25      347.22     45.73 o 
   2   7   9      445.43      504.09     38.47 o 
   3   7   9      331.93      317.49     36.21 o 
   4   7   9      296.50      333.47     43.80 o 
   5   7   9     1256.34     1350.10    107.27 o 
   6   7   9      383.05      367.95     48.95 o 
   7   7   9      323.67      390.45     60.14 o 
 -11   8   9       75.88       94.86     40.98 o 
 -10   8   9       30.44       -1.79     27.58 o 
  -9   8   9       56.77       37.06     34.44 o 
  -8   8   9      111.08      130.00     31.76 o 
  -7   8   9        1.25       40.92     33.94 o 
  -6   8   9      188.23      196.57     47.19 o 
  -5   8   9        8.72       -5.28     41.25 o 
  -4   8   9       74.57       66.22     17.85 o 
  -3   8   9       13.09       51.58     31.79 o 
  -2   8   9       43.34       49.89     32.25 o 
  -1   8   9       49.26       72.91     42.57 o 
   0   8   9      179.97      142.49     18.33 o 
   1   8   9        5.58        6.05     19.44 o 
   2   8   9       99.81      202.48     46.16 o 
   3   8   9      230.00      263.87     37.51 o 
   4   8   9      330.42      386.45     45.67 o 
   5   8   9       43.66       59.62     47.50 o 
   6   8   9       10.75      -13.23     38.69 o 
 -10   9   9        5.59       21.86     31.01 o 
  -9   9   9       50.06       61.66     31.54 o 
  -8   9   9       41.00      151.98    156.45 o 
  -7   9   9       50.30      104.72     33.26 o 
  -6   9   9       50.53       48.33     27.79 o 
  -5   9   9      254.63      272.90     33.85 o 
  -4   9   9       15.95        1.88     13.38 o 
  -3   9   9       15.81       40.77     33.62 o 
  -2   9   9       44.37       75.30     34.30 o 
  -1   9   9       55.01       43.72     35.56 o 
   0   9   9        6.63       25.78     20.00 o 
   1   9   9       23.57       69.92     28.36 o 
   2   9   9      127.79      129.55     32.60 o 
   3   9   9       24.42        2.63     32.56 o 
   4   9   9        0.15       76.29     35.02 o 
   5   9   9       71.82       42.95     35.37 o 
 -10  10   9      128.46      157.22     41.36 o 
  -9  10   9      578.39      682.17     56.57 o 
  -8  10   9      406.17      361.49     45.64 o 
  -7  10   9      162.79      168.64     35.88 o 
  -6  10   9      161.23      252.12     69.13 o 
  -5  10   9      447.27      354.15     41.24 o 
  -4  10   9       31.32       -4.35     24.99 o 
  -3  10   9        0.72       -3.44     18.41 o 
  -2  10   9        0.30      -13.31     20.54 o 
  -1  10   9       16.90       27.98     18.21 o 
   0  10   9       33.99       -9.45     15.93 o 
   1  10   9       26.77       29.84     27.34 o 
   2  10   9      115.79      174.35     38.84 o 
   3  10   9       23.78       45.76     31.74 o 
   4  10   9      131.07      212.33     43.50 o 
   5  10   9        0.23       53.68     42.64 o 
  -9  11   9      121.25       52.35     59.83 o 
  -8  11   9      290.80      329.17     85.73 o 
  -7  11   9       91.42       83.02     35.10 o 
  -6  11   9       24.41       31.37     29.79 o 
  -5  11   9      171.26      190.21     45.64 o 
  -4  11   9      303.05      358.08     49.23 o 
  -3  11   9      501.24      532.47    106.15 o 
  -2  11   9      274.18      298.90     58.60 o 
  -1  11   9      296.93      291.20     24.98 o 
   0  11   9       51.19       58.67     26.96 o 
   1  11   9       24.12      -12.37     36.72 o 
   2  11   9       77.74       42.31     59.88 o 
   3  11   9       57.20       91.06     49.77 o 
   4  11   9       45.32       36.74     34.74 o 
  -9  12   9      269.63      370.87     52.50 o 
  -8  12   9      242.15      294.26     45.56 o 
  -7  12   9      523.52      393.31     48.59 o 
  -6  12   9      844.37      941.53     88.11 o 
  -5  12   9      894.28      929.74    176.13 o 
  -4  12   9      197.69      250.03     54.45 o 
  -3  12   9      225.92      281.11     42.40 o 
  -2  12   9      265.23      292.51     35.42 o 
  -1  12   9      161.15      201.76     30.29 o 
   0  12   9       82.92       81.40     34.22 o 
   1  12   9      370.97      383.62     57.73 o 
   2  12   9      215.59      130.99     46.19 o 
   3  12   9       36.45       63.80     40.56 o 
  -8  13   9       91.31      106.07     53.23 o 
  -7  13   9       53.00       57.59     42.93 o 
  -6  13   9       63.17        8.95     38.99 o 
  -5  13   9      309.61      343.25     49.53 o 
  -4  13   9      294.98      284.21     55.90 o 
  -3  13   9      331.90      328.78     40.89 o 
  -2  13   9      545.58      593.58     44.59 o 
  -1  13   9      339.64      378.07     67.49 o 
   0  13   9      217.94      239.52     36.55 o 
   1  13   9      176.43      207.19     95.02 o 
   2  13   9      186.87      248.43     42.72 o 
  -6  14   9      815.77      802.03     73.24 o 
  -5  14   9     1341.67     1239.51     84.83 o 
  -4  14   9      746.72      733.81    100.27 o 
  -3  14   9      386.67      394.23     45.12 o 
  -2  14   9      704.73      605.02     83.71 o 
  -1  14   9      395.76      312.20     72.25 o 
   0  14   9      285.28      282.37     71.90 o 
  -1 -18  10      145.45      242.13     61.19 o 
   0 -18  10       43.82       92.77     50.21 o 
   1 -18  10       92.97      111.62     57.08 o 
   2 -18  10      124.44      101.47     55.28 o 
   3 -18  10       28.12      -37.61     37.61 o 
   4 -18  10       59.07       35.70     60.71 o 
  -3 -17  10      286.63      319.47    118.48 o 
  -2 -17  10      252.29      164.12     75.08 o 
  -1 -17  10      302.40      423.51     65.30 o 
   0 -17  10      397.27      398.84     79.38 o 
   1 -17  10      390.94      371.87     42.64 o 
   2 -17  10        7.54        6.54     28.64 o 
   3 -17  10       35.69       26.16     31.94 o 
   4 -17  10       38.84       60.53     50.47 o 
   5 -17  10       97.09       99.89     38.40 o 
  -4 -16  10      609.05      551.79    112.19 o 
  -3 -16  10      507.91      619.89     94.67 o 
  -2 -16  10      444.08      463.34     57.14 o 
  -1 -16  10     1198.03     1076.21     53.77 o 
   0 -16  10     2006.35     1780.29     58.65 o 
   1 -16  10      915.18      872.10    149.25 o 
   2 -16  10      204.00      256.51     83.54 o 
   3 -16  10      443.25      434.80     48.86 o 
   4 -16  10       80.79      109.77     54.13 o 
   5 -16  10      217.52      234.51     45.64 o 
   6 -16  10      439.26      625.98    118.75 o 
  -5 -15  10      138.14       62.64     31.45 o 
  -4 -15  10      271.36      309.86     42.19 o 
  -3 -15  10      115.01      126.53     34.25 o 
  -2 -15  10      152.20      232.17     39.19 o 
  -1 -15  10      508.63      526.63     76.12 o 
   0 -15  10      789.60      805.31     60.48 o 
   1 -15  10     1104.19      955.44     40.14 o 
   2 -15  10      441.89      503.85    100.05 o 
   3 -15  10      467.56      584.65     60.16 o 
   4 -15  10      361.49      366.05     39.81 o 
   5 -15  10      124.40      118.66     81.88 o 
   6 -15  10      227.40      304.52     43.28 o 
   7 -15  10       63.63       95.75     36.45 o 
  -6 -14  10     2396.26     2280.64    144.81 o 
  -5 -14  10     1296.51     1254.91     61.00 o 
  -4 -14  10     1922.82     1950.82     82.65 o 
  -3 -14  10     1251.30     1315.57    157.59 o 
  -2 -14  10     1572.74     1448.17     64.57 o 
  -1 -14  10     3686.45     3546.87    130.82 o 
   0 -14  10     3730.34     3761.81     80.20 o 
   1 -14  10     1876.96     1879.05    124.58 o 
   2 -14  10     1326.97     1365.12     60.16 o 
   3 -14  10     1455.24     1426.66     66.13 o 
   4 -14  10     1506.57     1629.09     73.70 o 
   5 -14  10     2009.25     2076.54    100.62 o 
   6 -14  10      542.53      551.73     46.03 o 
   7 -14  10      461.05      611.61    105.60 o 
   8 -14  10      175.32      256.70     93.47 o 
  -7 -13  10       23.71       -1.97     45.75 o 
  -6 -13  10      281.63      172.04     34.87 o 
  -5 -13  10      217.92      284.20     69.02 o 
  -4 -13  10      214.03      318.88     36.03 o 
  -3 -13  10      383.62      409.86     37.75 o 
  -2 -13  10       38.21      -10.84     16.85 o 
  -1 -13  10      385.22      377.66     25.26 o 
   0 -13  10     1105.63     1110.17     37.57 o 
   1 -13  10      700.31      770.80     58.86 o 
   2 -13  10     1680.22     1525.43     44.27 o 
   3 -13  10     2110.47     1936.50     64.07 o 
   4 -13  10     1283.14     1346.12     58.64 o 
   5 -13  10      366.86      476.15     49.10 o 
   6 -13  10      316.64      374.11     39.86 o 
   7 -13  10      452.26      449.96    102.00 o 
   8 -13  10      187.84      153.55     36.75 o 
  -8 -12  10     1059.80     1023.76    102.48 o 
  -7 -12  10     1501.66     1498.97    107.86 o 
  -6 -12  10     1816.62     1844.01     81.77 o 
  -5 -12  10     3629.32     3717.73    195.62 o 
  -4 -12  10     3420.57     3622.29    112.16 o 
  -3 -12  10     2676.51     2758.75    190.76 o 
  -2 -12  10     4016.90     3841.18    188.53 o 
  -1 -12  10     3206.59     3123.88    122.34 o 
   0 -12  10      996.80     1089.45     35.34 o 
   1 -12  10     1250.82     1345.84     99.17 o 
   2 -12  10     4484.01     4339.23    152.68 o 
   3 -12  10     9886.56     9649.15    191.96 o 
   4 -12  10     4853.76     4632.62     90.05 o 
   5 -12  10     1682.72     1625.08     92.77 o 
   6 -12  10     1223.35     1314.55     60.68 o 
   7 -12  10     1735.44     1969.60     81.57 o 
   8 -12  10     1191.24     1189.72     73.11 o 
   9 -12  10      813.72      781.97     64.96 o 
  -8 -11  10       15.98      117.57     56.60 o 
  -7 -11  10        4.08       55.26     32.11 o 
  -6 -11  10        7.36      -11.59     29.54 o 
  -5 -11  10        0.25      -25.13     25.13 o 
  -4 -11  10      724.80      709.20     61.54 o 
  -3 -11  10     1054.43      954.68     93.90 o 
  -2 -11  10      251.65      269.64     41.94 o 
  -1 -11  10      184.64      206.98     25.70 o 
   0 -11  10       85.43       65.55     18.22 o 
   1 -11  10     1099.60     1059.02     39.41 o 
   2 -11  10      971.82      979.24     61.31 o 
   3 -11  10     2459.13     2346.47     50.87 o 
   4 -11  10     1830.92     1799.25     46.24 o 
   5 -11  10      975.11      933.53     34.47 o 
   6 -11  10      481.61      424.27     37.71 o 
   7 -11  10      563.76      682.75    141.82 o 
   8 -11  10      522.15      483.50     44.11 o 
   9 -11  10      427.52      398.88     48.13 o 
  -9 -10  10      489.51      633.54     77.59 o 
  -8 -10  10      655.85      601.71     87.52 o 
  -7 -10  10     1509.41     1487.96     87.10 o 
  -6 -10  10      848.61      942.01     52.93 o 
  -5 -10  10     1055.64     1011.78     96.51 o 
  -4 -10  10     4069.72     4069.90    168.98 o 
  -3 -10  10     3418.33     3538.57     94.15 o 
  -2 -10  10     5226.37     4792.95    320.17 o 
  -1 -10  10     3119.05     2930.47    128.48 o 
   0 -10  10     2153.97     2111.22     44.27 o 
   1 -10  10     3853.43     3771.30     96.41 o 
   2 -10  10     3097.04     3050.11    115.00 o 
   3 -10  10     5884.10     5665.49     99.26 o 
   4 -10  10     3850.09     3872.55     79.12 o 
   5 -10  10     3315.73     3296.31    101.36 o 
   6 -10  10     2973.59     2935.63     68.97 o 
   7 -10  10     2620.49     2423.13    144.62 o 
   8 -10  10     1989.93     1911.66    145.47 o 
   9 -10  10     1374.97     1294.64    173.68 o 
  -9  -9  10       30.57       59.18     47.72 o 
  -8  -9  10       47.75        8.76     25.77 o 
  -7  -9  10       26.07       37.43     26.07 o 
  -6  -9  10        2.61      -17.67     54.41 o 
  -5  -9  10        0.87       26.48     40.24 o 
  -4  -9  10       64.68      161.84     27.26 o 
  -3  -9  10      705.96      689.60     37.52 o 
  -2  -9  10      489.85      406.03     29.85 o 
  -1  -9  10      602.78      525.20     20.55 o 
   0  -9  10      143.00      147.61     15.28 o 
   1  -9  10      190.42      185.88     15.13 o 
   2  -9  10       61.48       85.41     14.92 o 
   3  -9  10     1560.70     1624.88     38.37 o 
   4  -9  10      759.77      720.36     35.31 o 
   5  -9  10      782.21      753.98     30.25 o 
   6  -9  10      957.83      888.97     38.44 o 
   7  -9  10      591.69      595.27     33.96 o 
   8  -9  10      518.04      532.36    125.99 o 
   9  -9  10      495.99      519.73     52.22 o 
 -10  -8  10       73.15      -11.98     49.99 o 
  -9  -8  10      320.54      308.44     40.22 o 
  -8  -8  10      427.41      526.45    104.90 o 
  -7  -8  10       59.07       94.70     27.54 o 
  -6  -8  10       80.65      132.49     34.53 o 
  -5  -8  10     1196.05     1184.89     50.55 o 
  -4  -8  10     2708.63     2818.40     78.91 o 
  -3  -8  10     3844.72     3854.66     94.93 o 
  -2  -8  10     4171.12     4446.86    174.56 o 
  -1  -8  10     2794.05     2592.39    180.43 o 
   0  -8  10     2530.88     2346.75     59.64 o 
   1  -8  10     4102.77     4059.48     66.25 o 
   2  -8  10     1609.69     1579.02     37.16 o 
   3  -8  10     1123.38     1163.18     30.47 o 
   4  -8  10     1644.28     1715.67     40.79 o 
   5  -8  10     2472.98     2533.53     71.15 o 
   6  -8  10     4315.54     4249.36    113.37 o 
   7  -8  10     2561.63     2460.38     61.80 o 
   8  -8  10     1640.47     1681.36     53.38 o 
   9  -8  10     1592.03     1499.98    124.96 o 
  10  -8  10      588.14      570.29     79.82 o 
 -10  -7  10        5.36        3.54     43.74 o 
  -9  -7  10        4.11      -35.73     35.73 o 
  -8  -7  10      372.93      313.66     39.48 o 
  -7  -7  10        3.30       13.82     25.33 o 
  -6  -7  10      364.87      316.73     33.84 o 
  -5  -7  10        6.84        0.51     20.55 o 
  -4  -7  10      392.56      415.19     76.41 o 
  -3  -7  10        7.34       -6.46     19.11 o 
  -2  -7  10      223.15      203.72     24.65 o 
  -1  -7  10        0.90        7.83     17.44 o 
   0  -7  10      185.88      170.50     16.67 o 
   1  -7  10      181.89      192.58     16.87 o 
   2  -7  10        7.93       29.76     12.95 o 
   3  -7  10        3.42        6.00     12.10 o 
   4  -7  10       85.83      130.51     34.06 o 
   5  -7  10      930.03      858.77     31.09 o 
   6  -7  10      980.53      948.00     38.79 o 
   7  -7  10      458.38      510.82     31.12 o 
   8  -7  10      195.27      220.81     40.17 o 
   9  -7  10      113.38      202.74     36.79 o 
  10  -7  10      121.72      139.65     70.59 o 
 -10  -6  10      155.70      139.48     51.48 o 
  -9  -6  10        0.02       -9.40     34.25 o 
  -8  -6  10      218.34      238.92     31.72 o 
  -7  -6  10      106.93      144.50     28.69 o 
  -6  -6  10      150.38      205.68     46.03 o 
  -5  -6  10      272.69      281.34     29.29 o 
  -4  -6  10     1636.76     1693.03     55.34 o 
  -3  -6  10     1759.12     1657.14     51.96 o 
  -2  -6  10      243.89      245.77     24.54 o 
  -1  -6  10     1297.89     1321.34     46.51 o 
   0  -6  10     3030.31     3085.78    164.05 o 
   1  -6  10     2441.31     2242.42     41.54 o 
   2  -6  10      607.13      562.20     42.10 o 
   3  -6  10     1283.20     1306.19     32.80 o 
   4  -6  10      439.44      538.87     53.62 o 
   5  -6  10      400.80      388.40     45.66 o 
   6  -6  10     1378.29     1363.04     41.65 o 
   7  -6  10     1243.99     1157.48     62.08 o 
   8  -6  10      788.65      783.11     70.20 o 
   9  -6  10      818.92      893.13     53.65 o 
  10  -6  10      650.07      650.42     79.43 o 
 -11  -5  10       96.01      117.48     54.58 o 
 -10  -5  10        2.60      -28.23     28.23 o 
  -9  -5  10       35.21       73.29     42.73 o 
  -8  -5  10       86.92       91.82     38.84 o 
  -7  -5  10      379.86      413.93     86.95 o 
  -6  -5  10       17.74      -13.03     23.34 o 
  -5  -5  10      401.25      455.98     31.93 o 
  -4  -5  10        2.33        0.61     18.68 o 
  -3  -5  10       13.68       32.75     19.08 o 
  -2  -5  10        1.39       39.38     18.82 o 
  -1  -5  10      325.44      318.06     27.01 o 
   0  -5  10       94.83       92.78      8.86 o 
   1  -5  10      415.19      453.98     21.94 o 
   2  -5  10      305.73      194.72     25.04 o 
   3  -5  10        0.04      -12.64     12.64 o 
   4  -5  10       57.07       48.52     14.34 o 
   5  -5  10      108.26      110.83     25.16 o 
   6  -5  10      390.73      358.60     63.21 o 
   7  -5  10      215.33      222.76     23.37 o 
   8  -5  10       57.75       77.28     28.21 o 
   9  -5  10      248.47      304.32     42.04 o 
  10  -5  10       31.10       69.26     37.13 o 
 -11  -4  10      120.53      202.50     52.88 o 
 -10  -4  10      227.66      296.16     58.00 o 
  -9  -4  10      345.15      395.73     35.31 o 
  -8  -4  10      517.91      586.26     39.32 o 
  -7  -4  10      234.00      267.13     29.87 o 
  -6  -4  10      682.52      741.51     98.26 o 
  -5  -4  10      219.09      278.30     29.98 o 
  -4  -4  10      253.14      274.90     27.82 o 
  -3  -4  10        4.85      -15.02     18.32 o 
  -2  -4  10       57.97       83.81     18.93 o 
  -1  -4  10        0.45      -13.45     28.49 o 
   0  -4  10        5.81       48.26     22.52 o 
   1  -4  10       95.94      128.07     12.25 o 
   2  -4  10      129.95      169.50     18.00 o 
   3  -4  10      103.29      151.56     14.60 o 
   4  -4  10      405.46      433.94     53.44 o 
   5  -4  10      249.46      240.25     23.99 o 
   6  -4  10       21.71       71.15     17.13 o 
   7  -4  10      122.06      148.64     28.86 o 
   8  -4  10      308.81      304.44     37.49 o 
   9  -4  10       42.57       26.61     29.06 o 
  10  -4  10       61.42       92.18     36.56 o 
 -11  -3  10       91.71       70.03     86.01 o 
 -10  -3  10        0.48      -17.78     27.06 o 
  -9  -3  10      107.07      100.48     27.58 o 
  -8  -3  10      664.04      712.70     41.84 o 
  -7  -3  10       49.24       79.65     24.38 o 
  -6  -3  10      510.09      515.49     51.28 o 
  -5  -3  10       15.33       20.43     34.51 o 
  -4  -3  10       66.74       75.11     47.63 o 
  -3  -3  10      230.92      253.85     23.55 o 
  -2  -3  10        4.45       -7.27     33.00 o 
  -1  -3  10       76.97       20.90     17.01 o 
   0  -3  10        9.66       11.99      7.70 o 
   1  -3  10      524.05      478.56     17.27 o 
   2  -3  10        2.79       -3.98     18.07 o 
   3  -3  10        1.56      -11.78     11.78 o 
   4  -3  10       31.64       15.35     25.79 o 
   5  -3  10       23.74       21.93     18.32 o 
   6  -3  10        0.96      -13.15     16.93 o 
   7  -3  10        0.14      -25.47     25.47 o 
   8  -3  10        2.47       27.25     33.02 o 
   9  -3  10        0.05       22.27     74.42 o 
 -11  -2  10      609.34      494.60    123.14 o 
 -10  -2  10      115.29      194.74     63.57 o 
  -9  -2  10      434.59      425.20     36.87 o 
  -8  -2  10     1424.08     1373.94     73.32 o 
  -7  -2  10     3690.00     3493.19    170.18 o 
  -6  -2  10     3478.39     3454.84     83.42 o 
  -5  -2  10     1589.95     1558.91     49.79 o 
  -4  -2  10     3074.51     3131.42    119.82 o 
  -3  -2  10     1735.23     1779.24     49.59 o 
  -2  -2  10     2419.74     2287.40    123.84 o 
  -1  -2  10     1091.65      979.77     50.18 o 
   0  -2  10     2858.82     2831.68     39.51 o 
   1  -2  10     1350.24     1428.21     48.60 o 
   2  -2  10      150.20      159.60     13.98 o 
   3  -2  10      102.46      109.74     22.26 o 
   4  -2  10      868.94      798.43     47.41 o 
   5  -2  10      134.08      145.01     20.85 o 
   6  -2  10      119.11       87.01     37.50 o 
   7  -2  10       71.54       90.65     29.15 o 
   8  -2  10       25.57       38.36     28.39 o 
   9  -2  10       25.11       79.24     32.58 o 
 -11  -1  10      122.33      108.29     37.15 o 
 -10  -1  10      186.10      282.38     53.27 o 
  -9  -1  10      539.75      535.00     26.70 o 
  -8  -1  10       11.06       20.74     15.29 o 
  -7  -1  10      650.21      639.82     21.76 o 
  -6  -1  10      595.48      550.56     18.61 o 
  -5  -1  10      172.95      158.57     21.70 o 
  -4  -1  10     1004.23     1080.54     38.10 o 
  -3  -1  10       48.51       -1.98     15.94 o 
  -2  -1  10      403.80      408.18     24.34 o 
  -1  -1  10        0.60        0.22      9.89 o 
   0  -1  10       11.63      -10.40     10.40 o 
   1  -1  10      763.88      795.23     21.21 o 
   2  -1  10      277.85      311.84     17.17 o 
   3  -1  10       79.93       47.94     21.42 o 
   4  -1  10        0.16      -24.33     24.33 o 
   5  -1  10      678.33      727.74     43.82 o 
   6  -1  10       26.72       -7.16     24.86 o 
   7  -1  10       33.75       57.18     28.45 o 
   8  -1  10        0.92       21.50     35.25 o 
   9  -1  10        5.50       15.63     30.52 o 
 -11   0  10     1130.42     1066.24     56.72 o 
 -10   0  10     2539.15     2603.10    104.88 o 
  -9   0  10     2805.89     2686.66    131.46 o 
  -8   0  10     2204.59     2203.94    129.14 o 
  -7   0  10      462.77      433.67     23.44 o 
  -6   0  10     3429.60     3391.90    146.43 o 
  -5   0  10    10466.40    10003.72    273.68 o 
  -4   0  10     7484.77     7331.63    245.52 o 
  -3   0  10     6999.04     6676.47    165.08 o 
  -2   0  10     9286.31     9045.64    169.42 o 
  -1   0  10     2661.33     2647.35     65.71 o 
   0   0  10     3586.34     3397.45     72.43 o 
   1   0  10     3882.72     3873.56     72.23 o 
   2   0  10     4049.73     3949.08     60.55 o 
   3   0  10     4119.00     4203.80     96.07 o 
   4   0  10      680.62      677.54     25.31 o 
   5   0  10      222.99      228.44     30.16 o 
   6   0  10     1106.90     1136.09     94.39 o 
   7   0  10      606.60      678.90     49.58 o 
   8   0  10      489.19      630.36     51.08 o 
   9   0  10      196.72      240.17     43.73 o 
 -12   1  10      304.83      331.00     61.71 o 
 -11   1  10      503.47      515.66     41.95 o 
 -10   1  10      932.21      918.16     59.66 o 
  -9   1  10      679.46      659.28     36.99 o 
  -8   1  10      154.43      189.67     31.44 o 
  -7   1  10       19.79       17.27     33.82 o 
  -6   1  10     1239.36     1278.19     60.38 o 
  -5   1  10     1768.66     1806.00     60.69 o 
  -4   1  10     1551.43     1523.51     36.25 o 
  -3   1  10     2539.42     2598.17     56.13 o 
  -2   1  10      473.14      475.58     28.53 o 
  -1   1  10      422.87      410.06     17.91 o 
   0   1  10      416.14      444.02     26.98 o 
   1   1  10     1050.16     1057.18     30.08 o 
   2   1  10      652.84      627.45     31.10 o 
   3   1  10       75.55      110.96     19.66 o 
   4   1  10      201.90      233.97     27.95 o 
   5   1  10      131.81      278.20    110.57 o 
   6   1  10        9.68       15.12     26.34 o 
   7   1  10       19.14       38.45     31.48 o 
   8   1  10        1.38       20.58     31.57 o 
   9   1  10        1.30       23.44     38.52 o 
 -12   2  10      764.71      530.67     87.21 o 
 -11   2  10     1437.30     1393.77     57.46 o 
 -10   2  10     1421.97     1305.48     43.17 o 
  -9   2  10     3319.73     3153.01     72.21 o 
  -8   2  10     2524.05     2429.52     54.90 o 
  -7   2  10     1457.84     1515.83     52.99 o 
  -6   2  10     5224.30     5078.36     82.01 o 
  -5   2  10     5249.20     5145.90    146.51 o 
  -4   2  10    11218.54    10912.77    265.79 o 
  -3   2  10     9723.96     9422.47    183.00 o 
  -2   2  10     6680.84     6918.68     93.86 o 
  -1   2  10     4442.90     4143.63     61.29 o 
   0   2  10     4924.07     4664.39     73.93 o 
   1   2  10     3871.08     3883.12    100.54 o 
   2   2  10     7328.95     7214.05    108.87 o 
   3   2  10     5291.55     4972.60    281.42 o 
   4   2  10     1423.44     1447.57     56.75 o 
   5   2  10     1723.15     1712.89     93.20 o 
   6   2  10     3160.55     3197.40    107.67 o 
   7   2  10     1635.29     1614.58     77.66 o 
   8   2  10      708.82      749.20     60.52 o 
 -11   3  10     1173.18      989.60     84.41 o 
 -10   3  10     1252.36     1135.58     87.49 o 
  -9   3  10      854.19      774.82     57.04 o 
  -8   3  10      229.62      231.03     27.05 o 
  -7   3  10      446.68      439.95     21.99 o 
  -6   3  10     2836.46     2778.39     52.27 o 
  -5   3  10     2827.91     2777.61     67.61 o 
  -4   3  10      850.12      896.38     39.81 o 
  -3   3  10     1492.83     1489.41     62.38 o 
  -2   3  10     1046.07     1083.45     28.75 o 
  -1   3  10      557.47      562.40     22.12 o 
   0   3  10     1339.39     1310.74     38.81 o 
   1   3  10     1751.85     1733.35     57.92 o 
   2   3  10     1081.88     1033.74     40.23 o 
   3   3  10        8.54        1.76     20.97 o 
   4   3  10      415.19      592.92     67.79 o 
   5   3  10      351.21      373.30     39.06 o 
   6   3  10      107.31       94.24     34.06 o 
   7   3  10       48.13        0.25     30.79 o 
   8   3  10        2.17       35.88     62.13 o 
 -11   4  10      267.29      413.45     76.28 o 
 -10   4  10      334.32      405.90     40.60 o 
  -9   4  10     1487.02     1306.40     43.16 o 
  -8   4  10     2858.95     2885.36     91.75 o 
  -7   4  10     3010.90     2953.44     63.22 o 
  -6   4  10     5199.80     5102.97     91.47 o 
  -5   4  10      795.68      815.88     29.72 o 
  -4   4  10      439.26      433.34     27.85 o 
  -3   4  10     4244.62     4258.44     69.20 o 
  -2   4  10     6913.72     6816.34    150.54 o 
  -1   4  10     7780.03     8026.38    124.56 o 
   0   4  10     8361.45     8284.38    125.45 o 
   1   4  10     6158.49     6051.03    147.49 o 
   2   4  10     2227.39     2141.43     94.58 o 
   3   4  10      779.08      834.84     44.39 o 
   4   4  10     4638.06     4553.18    130.98 o 
   5   4  10     4105.08     4217.42    254.99 o 
   6   4  10     2479.85     2611.47    131.47 o 
   7   4  10      790.74      889.50    196.95 o 
   8   4  10      629.59      636.24    120.21 o 
 -11   5  10      377.50      442.01     62.46 o 
 -10   5  10      887.42      766.21     61.74 o 
  -9   5  10      635.56      641.35     40.79 o 
  -8   5  10      691.90      714.24     30.93 o 
  -7   5  10     1895.99     1840.46     88.69 o 
  -6   5  10     1176.77     1183.06     35.51 o 
  -5   5  10     2033.32     2135.72     49.07 o 
  -4   5  10     1836.45     1807.48    137.07 o 
  -3   5  10      684.00      630.10     35.46 o 
  -2   5  10      113.18      151.44     28.98 o 
  -1   5  10      626.80      627.17     26.11 o 
   0   5  10     2127.18     2237.97     78.02 o 
   1   5  10     1842.86     1893.21     45.18 o 
   2   5  10       68.68       99.69     25.98 o 
   3   5  10       63.01       45.42     26.64 o 
   4   5  10     1758.45     1808.40     75.26 o 
   5   5  10      316.76      403.30     60.18 o 
   6   5  10      126.41      314.24     74.97 o 
   7   5  10       42.54       66.54     39.50 o 
 -11   6  10        8.15       18.52     45.86 o 
 -10   6  10       42.15       36.43     41.99 o 
  -9   6  10      432.52      527.43     42.18 o 
  -8   6  10      822.85      737.94     44.84 o 
  -7   6  10      162.91      175.14     26.77 o 
  -6   6  10      905.22      950.78     30.49 o 
  -5   6  10      644.99      625.63     28.16 o 
  -4   6  10      198.77      186.93     18.00 o 
  -3   6  10     1222.56     1131.82     35.55 o 
  -2   6  10     3713.82     3722.79     69.88 o 
  -1   6  10     3811.01     3793.09     94.34 o 
   0   6  10     3551.87     3548.99     92.17 o 
   1   6  10     1762.74     1721.91     85.43 o 
   2   6  10     2333.24     2538.76    147.15 o 
   3   6  10     1208.35     1218.86     59.20 o 
   4   6  10     1969.01     2037.33    110.09 o 
   5   6  10     2054.63     2016.58     90.21 o 
   6   6  10     1351.60     1415.52     82.32 o 
   7   6  10      823.44      778.83     67.47 o 
 -11   7  10       23.09       68.49     31.53 o 
 -10   7  10       69.13       28.71     33.04 o 
  -9   7  10      305.36      332.26     71.77 o 
  -8   7  10      526.69      450.74     40.59 o 
  -7   7  10      676.19      680.44     44.62 o 
  -6   7  10      450.77      415.24     40.35 o 
  -5   7  10      312.21      316.09     50.25 o 
  -4   7  10      170.52      239.47     30.11 o 
  -3   7  10      508.55      468.72     43.35 o 
  -2   7  10      671.52      683.26     26.96 o 
  -1   7  10      506.40      554.09     25.39 o 
   0   7  10      754.37      700.24     65.88 o 
   1   7  10      361.57      383.18     24.64 o 
   2   7  10      332.08      344.49     36.74 o 
   3   7  10      548.56      563.01     60.60 o 
   4   7  10      613.42      651.84     56.14 o 
   5   7  10      114.30      184.66     41.57 o 
   6   7  10       36.38       39.21     40.65 o 
 -10   8  10        0.47      -18.52     33.10 o 
  -9   8  10        7.26      -35.79     50.19 o 
  -8   8  10        4.86       20.52     46.78 o 
  -7   8  10        2.10        8.42     26.00 o 
  -6   8  10       35.29       34.56     38.51 o 
  -5   8  10       14.50       27.78     15.10 o 
  -4   8  10       98.24      101.11     18.90 o 
  -3   8  10      348.96      339.75     41.69 o 
  -2   8  10      307.44      353.69     35.01 o 
  -1   8  10      296.95      303.63     22.40 o 
   0   8  10      773.41      816.46     56.15 o 
   1   8  10     1138.69     1146.60     53.97 o 
   2   8  10     1356.65     1285.50     63.28 o 
   3   8  10      308.43      318.37     72.39 o 
   4   8  10      965.67     1076.50     68.88 o 
   5   8  10      365.57      370.64     51.44 o 
   6   8  10      230.44      264.91     71.93 o 
 -10   9  10       21.87       97.35     40.17 o 
  -9   9  10       51.32      -36.95     44.28 o 
  -8   9  10       36.78       76.49     32.31 o 
  -7   9  10      151.59      173.91     34.23 o 
  -6   9  10       65.62       13.01     26.02 o 
  -5   9  10        2.57      -10.15     60.75 o 
  -4   9  10        1.37      -22.10     22.10 o 
  -3   9  10       92.24      101.07     19.28 o 
  -2   9  10      348.55      379.42     35.99 o 
  -1   9  10      214.64      259.33     41.24 o 
   0   9  10       86.73      161.59     53.20 o 
   1   9  10       77.23       41.93     27.91 o 
   2   9  10       91.96      130.29     33.56 o 
   3   9  10      306.81      333.68     44.30 o 
   4   9  10      233.03      346.56     72.91 o 
   5   9  10       15.43       -7.80     37.83 o 
 -10  10  10        7.99      -24.75     64.53 o 
  -9  10  10       24.36      -14.18     31.46 o 
  -8  10  10       21.05       16.03     30.24 o 
  -7  10  10        9.28      -30.99     30.99 o 
  -6  10  10       10.03       36.50     28.78 o 
  -5  10  10       45.73       13.52     34.53 o 
  -4  10  10       41.43      106.54     43.67 o 
  -3  10  10       10.35       -0.86     19.42 o 
  -2  10  10       17.91       29.81     18.66 o 
  -1  10  10       21.07        6.60     25.22 o 
   0  10  10       15.67        9.51     24.44 o 
   1  10  10      220.63      217.91     40.06 o 
   2  10  10      134.08      169.01     36.35 o 
   3  10  10        6.98        6.77     34.22 o 
   4  10  10      171.99      162.06     42.23 o 
  -9  11  10      102.00      160.98     94.63 o 
  -8  11  10       20.94       13.48     32.36 o 
  -7  11  10       17.71      -30.56     31.95 o 
  -6  11  10      123.87      143.33     35.18 o 
  -5  11  10      352.71      310.17     40.57 o 
  -4  11  10       78.25       29.39     28.49 o 
  -3  11  10        1.68        9.54     25.21 o 
  -2  11  10       17.35       14.72     17.60 o 
  -1  11  10        2.67       20.92     17.81 o 
   0  11  10       25.03       -2.47     37.85 o 
   1  11  10       14.81       48.29     54.93 o 
   2  11  10       15.19       14.15     50.74 o 
   3  11  10       19.44      -13.66     32.42 o 
  -8  12  10       16.67       24.35     35.49 o 
  -7  12  10       57.40       90.67     56.38 o 
  -6  12  10        3.76       39.41     32.14 o 
  -5  12  10        0.31       13.76     29.86 o 
  -4  12  10      201.94      136.95     34.27 o 
  -3  12  10      227.92      289.84     37.37 o 
  -2  12  10       17.74       88.03     76.32 o 
  -1  12  10       32.35       -3.98     27.65 o 
   0  12  10       36.74       15.40     31.46 o 
   1  12  10       78.78      166.84     81.20 o 
   2  12  10        8.61      -27.93     79.97 o 
  -7  13  10       75.82       39.43     48.46 o 
  -6  13  10      203.55      145.10     42.93 o 
  -5  13  10      221.36      181.61     41.06 o 
  -4  13  10      198.72      201.44     39.26 o 
  -3  13  10      330.24      320.85     77.79 o 
  -2  13  10       80.32      120.12     31.65 o 
  -1  13  10       24.46      110.00     55.98 o 
   0  13  10      106.11      -13.51     58.52 o 
   1  13  10       84.37       39.06     53.10 o 
  -5  14  10       64.61      -11.36     45.60 o 
  -4  14  10      135.30       98.13     37.77 o 
  -3  14  10       81.77       75.01     50.43 o 
  -2  14  10       92.97       77.15     55.85 o 
   0 -18  11        0.14      -43.78     48.37 o 
   1 -18  11        0.77      -53.49     53.49 o 
   2 -18  11      200.61      170.66     60.45 o 
   3 -18  11       95.00      183.00     64.47 o 
  -3 -17  11        4.84      -11.83     31.48 o 
  -2 -17  11       24.71       11.67     36.41 o 
  -1 -17  11      101.81      153.65     54.02 o 
   0 -17  11       62.95       39.93     59.05 o 
   1 -17  11       10.59      -23.92     48.20 o 
   2 -17  11        1.18      -59.35     59.35 o 
   3 -17  11       58.63       37.01     34.41 o 
   4 -17  11       78.17       97.90     36.64 o 
   5 -17  11        7.53        9.49     32.50 o 
  -4 -16  11        7.31      -23.32     66.66 o 
  -3 -16  11       77.40       94.52     42.03 o 
  -2 -16  11      100.04      146.46     31.68 o 
  -1 -16  11       25.82        1.47     45.60 o 
   0 -16  11      192.78      227.49     32.77 o 
   1 -16  11      328.33      307.34     95.94 o 
   2 -16  11        7.73      -32.08     32.08 o 
   3 -16  11       19.85       36.55     29.87 o 
   4 -16  11       13.21       20.04     29.17 o 
   5 -16  11        0.14       20.35     31.18 o 
   6 -16  11       71.52      130.38     40.04 o 
  -5 -15  11      807.67      702.69     55.44 o 
  -4 -15  11      610.17      671.88     68.82 o 
  -3 -15  11      352.98      533.15     43.86 o 
  -2 -15  11      279.30      308.01     64.60 o 
  -1 -15  11      938.12      932.67    161.59 o 
   0 -15  11     1415.24     1332.96    106.74 o 
   1 -15  11      707.69      684.66     67.74 o 
   2 -15  11      234.78      177.55     32.46 o 
   3 -15  11      114.11      122.29     59.64 o 
   4 -15  11      173.95      186.13     50.54 o 
   5 -15  11      123.57      130.89     34.13 o 
   6 -15  11       31.91      112.19     34.51 o 
   7 -15  11        5.41       -8.99     52.03 o 
  -6 -14  11      356.87      368.93     68.36 o 
  -5 -14  11      476.73      509.37     99.90 o 
  -4 -14  11      263.56      341.14    102.56 o 
  -3 -14  11      144.96      169.91     36.16 o 
  -2 -14  11      202.29      215.30     44.74 o 
  -1 -14  11       65.15       47.32     39.43 o 
   0 -14  11      152.02      209.92     33.76 o 
   1 -14  11      304.74      336.04     30.14 o 
   2 -14  11      360.34      318.80     24.30 o 
   3 -14  11      422.96      423.66     50.57 o 
   4 -14  11      136.10      147.85     76.65 o 
   5 -14  11      169.74       99.20     40.63 o 
   6 -14  11       24.24       41.98     29.39 o 
   7 -14  11       42.08       40.84     33.70 o 
  -7 -13  11     2024.08     1949.33    135.02 o 
  -6 -13  11     1901.44     1820.83    110.74 o 
  -5 -13  11     2525.71     2469.26     91.77 o 
  -4 -13  11     2619.06     2685.28     91.67 o 
  -3 -13  11     1840.90     1799.18     71.64 o 
  -2 -13  11     1771.09     1814.13     67.29 o 
  -1 -13  11     1790.41     1719.08     65.07 o 
   0 -13  11     3199.58     3075.94    172.85 o 
   1 -13  11     1950.38     1798.44     54.35 o 
   2 -13  11     1669.52     1633.70    118.02 o 
   3 -13  11     2388.82     2284.29     59.30 o 
   4 -13  11     1641.97     1580.99    114.49 o 
   5 -13  11      476.57      532.24    112.76 o 
   6 -13  11      439.31      435.88     45.30 o 
   7 -13  11      228.77      259.33     42.64 o 
   8 -13  11      195.26      200.24     37.64 o 
  -8 -12  11        3.02       16.27     49.86 o 
  -7 -12  11       22.17       61.40     34.57 o 
  -6 -12  11       93.43       56.92     32.83 o 
  -5 -12  11       90.84      152.71     32.22 o 
  -4 -12  11      675.50      628.53    128.81 o 
  -3 -12  11      518.28      455.54     49.12 o 
  -2 -12  11      101.56       92.91     27.64 o 
  -1 -12  11      300.06      371.49     47.50 o 
   0 -12  11       21.17       53.41     18.84 o 
   1 -12  11      310.69      302.98     22.65 o 
   2 -12  11      408.67      351.34     24.43 o 
   3 -12  11      564.45      493.14     51.04 o 
   4 -12  11     1010.19      952.89     64.43 o 
   5 -12  11      639.46      639.81     62.21 o 
   6 -12  11      487.01      522.90     45.13 o 
   7 -12  11      206.44      185.17     42.21 o 
   8 -12  11       52.59       50.77     34.66 o 
  -8 -11  11     1461.22     1443.34    116.52 o 
  -7 -11  11     1337.46     1377.05     73.37 o 
  -6 -11  11     1953.41     1951.15     91.43 o 
  -5 -11  11     3059.59     3094.24     99.34 o 
  -4 -11  11     5634.47     5744.69    153.88 o 
  -3 -11  11    10626.96    10571.24    247.14 o 
  -2 -11  11     6342.89     6381.48    155.74 o 
  -1 -11  11     1821.99     1923.96     71.03 o 
   0 -11  11      507.25      466.45     21.69 o 
   1 -11  11     2127.18     1979.42     63.15 o 
   2 -11  11     6753.48     6898.65    197.42 o 
   3 -11  11     5316.66     5316.99    140.06 o 
   4 -11  11     2922.42     2814.75     64.33 o 
   5 -11  11     1825.22     1744.58     53.21 o 
   6 -11  11     1839.25     1751.33    105.52 o 
   7 -11  11     1805.15     1713.04     71.28 o 
   8 -11  11     1515.80     1408.04     95.92 o 
   9 -11  11      629.54      714.63     81.18 o 
  -9 -10  11       10.46       -7.48     50.87 o 
  -8 -10  11        3.90      -15.72     28.25 o 
  -7 -10  11        0.73       57.57     33.20 o 
  -6 -10  11       68.01       37.35     39.10 o 
  -5 -10  11        5.08       39.89     26.89 o 
  -4 -10  11        6.60       -8.24     24.11 o 
  -3 -10  11      261.67      373.47     96.20 o 
  -2 -10  11     1364.07     1380.56     64.80 o 
  -1 -10  11      129.78      126.11     26.27 o 
   0 -10  11      188.85      201.00     18.44 o 
   1 -10  11      700.66      660.56     24.51 o 
   2 -10  11      147.49      178.00     18.15 o 
   3 -10  11      289.09      324.94     65.41 o 
   4 -10  11     1075.57     1068.93     38.49 o 
   5 -10  11      966.52     1011.71     42.88 o 
   6 -10  11      737.65      728.74     32.95 o 
   7 -10  11      322.09      319.93     43.32 o 
   8 -10  11      295.08      319.63     53.82 o 
   9 -10  11      357.49      333.54     62.81 o 
  -9  -9  11      779.71      937.03     97.67 o 
  -8  -9  11      940.69     1068.04     59.12 o 
  -7  -9  11     1946.82     2013.19     77.34 o 
  -6  -9  11     1516.51     1617.16     64.02 o 
  -5  -9  11     2628.40     2573.53     83.91 o 
  -4  -9  11     4536.61     4592.66    120.03 o 
  -3  -9  11     5683.79     5680.00    136.37 o 
  -2  -9  11     3395.98     3511.06     96.15 o 
  -1  -9  11     3468.43     3555.84     93.70 o 
   0  -9  11     9414.55     8902.41    388.66 o 
   1  -9  11     4818.23     4533.12    126.65 o 
   2  -9  11     4235.45     4147.38     89.10 o 
   3  -9  11     3986.55     3932.47     71.67 o 
   4  -9  11     2503.21     2389.84     58.21 o 
   5  -9  11     4201.65     4151.61     89.97 o 
   6  -9  11     3775.76     3715.22     86.95 o 
   7  -9  11     2764.21     2559.39    108.58 o 
   8  -9  11     1701.33     1577.72     63.31 o 
 -10  -8  11      153.02      166.95     56.99 o 
  -9  -8  11       10.93       17.44     33.66 o 
  -8  -8  11        0.18      -25.66     41.46 o 
  -7  -8  11        0.09       12.60     37.40 o 
  -6  -8  11        1.44       21.47     40.11 o 
  -5  -8  11      429.21      462.88     82.07 o 
  -4  -8  11      945.67      948.32     44.99 o 
  -3  -8  11        9.07       23.91     48.24 o 
  -2  -8  11      414.58      482.64     54.74 o 
  -1  -8  11     2932.19     2841.63     75.34 o 
   0  -8  11       89.07      104.28     12.99 o 
   1  -8  11        9.61      -13.17     14.45 o 
   2  -8  11      926.80      881.10     26.10 o 
   3  -8  11      325.71      298.57     20.06 o 
   4  -8  11      392.26      448.73     46.42 o 
   5  -8  11      313.02      314.46     51.58 o 
   6  -8  11      327.80      364.90     28.46 o 
   7  -8  11      954.86      867.26     63.57 o 
   8  -8  11      437.97      375.36     30.75 o 
   9  -8  11      221.22      508.49     65.91 o 
 -10  -7  11      187.81      214.36     58.04 o 
  -9  -7  11      746.51      798.13     55.46 o 
  -8  -7  11      434.22      497.00     41.93 o 
  -7  -7  11     1037.68     1008.07     54.02 o 
  -6  -7  11     1377.60     1413.29    124.80 o 
  -5  -7  11      555.33      634.05     42.74 o 
  -4  -7  11      313.10      306.59     31.50 o 
  -3  -7  11     1702.41     1518.37     81.26 o 
  -2  -7  11     3008.71     2998.72     76.69 o 
  -1  -7  11     7431.17     7584.48    157.18 o 
   0  -7  11    14131.99    14730.76    282.41 o 
   1  -7  11     6287.72     6007.98     88.47 o 
   2  -7  11     1864.76     1763.65     36.38 o 
   3  -7  11     2211.92     2192.98     69.04 o 
   4  -7  11     1420.27     1431.54     37.08 o 
   5  -7  11     4447.42     4217.18    129.47 o 
   6  -7  11     3963.01     3956.44    114.95 o 
   7  -7  11     1760.53     1796.29     53.23 o 
   8  -7  11     2559.71     2550.51     86.75 o 
   9  -7  11     1167.83     1093.44     71.70 o 
 -10  -6  11       12.38       37.92     33.77 o 
  -9  -6  11      214.65      272.19     73.74 o 
  -8  -6  11       94.11      118.03     30.03 o 
  -7  -6  11       51.37       58.55     27.00 o 
  -6  -6  11       13.07       21.96     23.50 o 
  -5  -6  11       20.06       38.79     26.75 o 
  -4  -6  11       12.77        2.12     39.95 o 
  -3  -6  11       16.48       61.62     24.41 o 
  -2  -6  11      160.43      138.74     23.76 o 
  -1  -6  11        5.66       -4.57     29.11 o 
   0  -6  11       47.20       53.41     17.64 o 
   1  -6  11       74.89       67.02     11.98 o 
   2  -6  11       13.18        6.76     10.64 o 
   3  -6  11        0.33       14.40     13.19 o 
   4  -6  11       39.40       27.24     29.06 o 
   5  -6  11      607.90      555.25     27.59 o 
   6  -6  11      653.59      566.83     49.20 o 
   7  -6  11      297.85      296.99     34.07 o 
   8  -6  11      476.05      516.21     42.66 o 
   9  -6  11      278.43      288.39     39.25 o 
 -11  -5  11        4.71       -2.67     43.87 o 
 -10  -5  11       67.25       66.21     31.25 o 
  -9  -5  11      174.18      235.09     35.21 o 
  -8  -5  11        1.31       -9.77     25.94 o 
  -7  -5  11      246.10      256.34     77.31 o 
  -6  -5  11      802.56      809.63     43.07 o 
  -5  -5  11        0.88      -23.15     23.15 o 
  -4  -5  11      293.10      341.94     72.54 o 
  -3  -5  11      589.69      626.20     34.03 o 
  -2  -5  11     1060.44     1059.08     42.28 o 
  -1  -5  11     2460.63     2550.47     63.42 o 
   0  -5  11     2020.94     1976.08    120.76 o 
   1  -5  11     2946.97     2875.12     87.38 o 
   2  -5  11     2866.52     2934.92     88.62 o 
   3  -5  11     2978.32     2950.58     57.20 o 
   4  -5  11     2240.24     2299.71     48.72 o 
   5  -5  11     1575.62     1503.70     71.24 o 
   6  -5  11      647.81      618.75     31.14 o 
   7  -5  11     1236.18     1334.69    105.58 o 
   8  -5  11     1124.47     1101.63     58.45 o 
   9  -5  11     1191.29     1043.66     80.91 o 
 -11  -4  11       26.73       10.58     43.08 o 
 -10  -4  11       30.38      108.75     30.28 o 
  -9  -4  11      148.05      200.92     32.32 o 
  -8  -4  11        6.58       29.89     25.21 o 
  -7  -4  11        4.85      -25.23     25.23 o 
  -6  -4  11        2.66       27.09     21.75 o 
  -5  -4  11       76.67      146.38     53.93 o 
  -4  -4  11       10.70       31.21     20.87 o 
  -3  -4  11       83.50       89.07     30.59 o 
  -2  -4  11      139.28      157.35     22.59 o 
  -1  -4  11      150.44      178.23     38.45 o 
   0  -4  11      106.14       96.90      9.45 o 
   1  -4  11        0.55       -8.72      9.17 o 
   2  -4  11       22.28       44.59     13.08 o 
   3  -4  11        1.28        7.39     13.70 o 
   4  -4  11       27.62       12.13     18.61 o 
   5  -4  11        0.16       32.44     21.01 o 
   6  -4  11      202.36      205.15     20.99 o 
   7  -4  11       48.62       91.18     52.03 o 
   8  -4  11      178.89      237.50     37.15 o 
   9  -4  11      165.61      256.00     65.96 o 
 -11  -3  11      128.91      112.94     37.18 o 
 -10  -3  11        1.87      -22.37     27.13 o 
  -9  -3  11      127.15      171.03     33.61 o 
  -8  -3  11      367.56      372.68     35.46 o 
  -7  -3  11       24.06       -2.98     21.55 o 
  -6  -3  11        3.88       29.12     22.32 o 
  -5  -3  11        7.21       24.72     20.55 o 
  -4  -3  11       11.66        8.16     19.33 o 
  -3  -3  11      132.45      179.66     18.81 o 
  -2  -3  11      111.52      161.68     32.72 o 
  -1  -3  11        4.59        7.69     17.35 o 
   0  -3  11      486.96      472.91     20.74 o 
   1  -3  11      468.19      440.46     17.66 o 
   2  -3  11      120.17      115.47     15.44 o 
   3  -3  11      598.19      651.73     25.23 o 
   4  -3  11      257.24      252.38     21.88 o 
   5  -3  11      489.52      486.51     28.80 o 
   6  -3  11      395.52      387.94     37.13 o 
   7  -3  11      660.44      593.84     72.25 o 
   8  -3  11      338.50      396.80     55.24 o 
   9  -3  11      140.34       98.87     53.73 o 
 -11  -2  11       63.99       83.79     31.45 o 
 -10  -2  11      305.33      324.12     40.30 o 
  -9  -2  11      619.52      595.41    120.39 o 
  -8  -2  11        7.03       16.70     24.78 o 
  -7  -2  11      133.34      144.45     34.71 o 
  -6  -2  11       55.49       64.13     22.73 o 
  -5  -2  11       79.03      112.68     31.69 o 
  -4  -2  11       36.10       49.90     20.56 o 
  -3  -2  11       15.24       -4.24     17.79 o 
  -2  -2  11       60.48       51.34     14.76 o 
  -1  -2  11     1087.91      948.98     58.93 o 
   0  -2  11      102.00      116.27     25.39 o 
   1  -2  11      100.90      111.14     19.55 o 
   2  -2  11       51.79       55.19     13.66 o 
   3  -2  11      240.59      230.47     17.86 o 
   4  -2  11        5.99       -6.84     13.00 o 
   5  -2  11       52.85       56.67     27.51 o 
   6  -2  11      119.07      151.02     28.48 o 
   7  -2  11        3.65       -7.31     36.35 o 
   8  -2  11       16.88      -33.90     33.90 o 
   9  -2  11       77.92      -13.79     73.26 o 
 -11  -1  11      803.91      785.00     56.51 o 
 -10  -1  11      369.94      344.44     58.32 o 
  -9  -1  11      456.66      352.59     40.48 o 
  -8  -1  11      473.59      638.63     41.73 o 
  -7  -1  11      557.34      584.60     36.91 o 
  -6  -1  11      198.97      238.82     27.65 o 
  -5  -1  11     2039.33     2220.85     63.00 o 
  -4  -1  11     2002.42     2160.87     65.06 o 
  -3  -1  11      423.25      445.51     26.91 o 
  -2  -1  11      288.44      230.02     24.86 o 
  -1  -1  11      149.62      177.17     12.26 o 
   0  -1  11        7.64       19.45     16.40 o 
   1  -1  11        4.83       -1.84     10.84 o 
   2  -1  11     1500.92     1409.04     43.11 o 
   3  -1  11      295.37      269.40     19.82 o 
   4  -1  11      118.21      109.31     16.29 o 
   5  -1  11      115.54      120.89     29.40 o 
   6  -1  11        5.11       40.81     26.24 o 
   7  -1  11        6.71       28.65     43.80 o 
   8  -1  11       18.62       15.76     29.71 o 
   9  -1  11        0.08       21.09     35.82 o 
 -11   0  11      283.73      363.18     40.97 o 
 -10   0  11      964.83      800.27     54.32 o 
  -9   0  11      996.81     1012.75    102.26 o 
  -8   0  11       76.52       50.98     35.91 o 
  -7   0  11      316.00      315.65     41.88 o 
  -6   0  11       43.05       29.94     22.26 o 
  -5   0  11      363.70      425.60     39.41 o 
  -4   0  11      210.88      238.06     53.80 o 
  -3   0  11      362.56      312.60     21.73 o 
  -2   0  11       11.65       27.90     10.69 o 
  -1   0  11     1217.35     1209.91     30.58 o 
   0   0  11       34.22       28.21     12.33 o 
   1   0  11     1787.58     1681.92     45.61 o 
   2   0  11      260.76      248.21     18.61 o 
   3   0  11       61.91       93.60     34.26 o 
   4   0  11      124.53      142.35     37.87 o 
   5   0  11        6.38       42.55     59.02 o 
   6   0  11        5.88       74.52     31.68 o 
   7   0  11      120.95       74.93     32.71 o 
   8   0  11        1.84      -15.75     55.50 o 
 -11   1  11      941.40     1035.12     60.56 o 
 -10   1  11     1917.82     1814.86    108.75 o 
  -9   1  11     2292.42     2324.70     81.81 o 
  -8   1  11     1383.66     1338.26     59.58 o 
  -7   1  11      314.83      293.63     26.88 o 
  -6   1  11     1530.64     1404.54     38.62 o 
  -5   1  11     4274.78     4181.26    175.72 o 
  -4   1  11     4774.60     4613.92     67.63 o 
  -3   1  11     5016.58     5034.02    164.24 o 
  -2   1  11     2985.26     3079.44     66.86 o 
  -1   1  11     2190.34     2041.97     78.77 o 
   0   1  11      533.37      503.58     21.31 o 
   1   1  11     1246.01     1231.30     29.80 o 
   2   1  11     3724.45     3956.61     69.42 o 
   3   1  11      266.15      284.69     19.19 o 
   4   1  11      112.37      127.58     25.91 o 
   5   1  11      800.30      680.33     45.36 o 
   6   1  11      643.08      633.87     46.27 o 
   7   1  11      164.96      263.84     39.46 o 
   8   1  11      125.24      195.03     42.94 o 
 -11   2  11      616.10      677.93     77.68 o 
 -10   2  11      913.77      810.63    129.11 o 
  -9   2  11     1210.87     1147.12     70.72 o 
  -8   2  11      564.51      529.18     27.30 o 
  -7   2  11      651.68      604.92     38.36 o 
  -6   2  11      774.57      742.44     46.30 o 
  -5   2  11      206.39      213.50     37.06 o 
  -4   2  11      795.62      777.04     25.72 o 
  -3   2  11     1976.30     2010.21     40.06 o 
  -2   2  11      663.10      593.60     28.91 o 
  -1   2  11      145.76      170.69     15.88 o 
   0   2  11       62.46       59.71     14.64 o 
   1   2  11      732.26      704.12     27.84 o 
   2   2  11       66.93      103.80     15.50 o 
   3   2  11      761.13      605.73     51.82 o 
   4   2  11       34.81       27.92     24.37 o 
   5   2  11        0.17        5.77     36.65 o 
   6   2  11        4.17      -27.72     28.74 o 
   7   2  11       10.65       74.83     35.09 o 
   8   2  11       16.37       38.89     55.50 o 
 -11   3  11      893.84      996.43     89.97 o 
 -10   3  11     1172.40     1088.87     59.18 o 
  -9   3  11     2135.18     1979.67     56.02 o 
  -8   3  11     1881.86     1835.57     49.17 o 
  -7   3  11     2750.35     2665.72     56.92 o 
  -6   3  11     1251.86     1252.08     40.27 o 
  -5   3  11     2164.88     2144.02     78.53 o 
  -4   3  11     6860.67     6799.55    106.97 o 
  -3   3  11     8749.32     8752.17    130.86 o 
  -2   3  11     7250.88     7394.78    147.44 o 
  -1   3  11     4649.13     4686.01     77.82 o 
   0   3  11     3263.15     3170.34     60.09 o 
   1   3  11     3196.62     3281.97     67.65 o 
   2   3  11     3472.99     3477.20    104.11 o 
   3   3  11      194.52      232.63     29.96 o 
   4   3  11      639.70      595.47     47.13 o 
   5   3  11     2305.86     2429.70    167.78 o 
   6   3  11     1528.99     1438.36     74.51 o 
   7   3  11      555.63      689.33     60.11 o 
   8   3  11      294.83      251.30     48.95 o 
 -11   4  11      726.19      727.88     83.19 o 
 -10   4  11      579.92      602.96     70.02 o 
  -9   4  11     1152.63     1093.90     43.51 o 
  -8   4  11      909.05      903.28     48.28 o 
  -7   4  11     1146.51     1089.88     37.94 o 
  -6   4  11     1239.13     1210.36     44.20 o 
  -5   4  11     1115.41     1066.26     36.00 o 
  -4   4  11     1468.60     1435.75     35.50 o 
  -3   4  11     2399.50     2393.96     48.34 o 
  -2   4  11     2450.84     2572.25     54.00 o 
  -1   4  11      884.16      863.99     35.24 o 
   0   4  11     1075.22     1065.62     31.33 o 
   1   4  11     1239.69     1192.47     74.59 o 
   2   4  11       61.29       38.79     13.98 o 
   3   4  11      228.14      279.50     35.83 o 
   4   4  11      558.79      531.31     42.40 o 
   5   4  11      449.80      473.19     45.97 o 
   6   4  11      151.45      208.58     40.73 o 
   7   4  11        0.10      -30.76     35.47 o 
 -11   5  11      256.03      204.52     59.53 o 
 -10   5  11      383.07      396.72     43.67 o 
  -9   5  11      695.76      612.80     41.39 o 
  -8   5  11     1301.82     1260.15     51.44 o 
  -7   5  11     4225.84     4029.87    133.83 o 
  -6   5  11     4020.22     3931.49    157.01 o 
  -5   5  11     2734.55     2617.37     54.67 o 
  -4   5  11     1108.04     1157.65     86.18 o 
  -3   5  11      569.68      547.98     23.89 o 
  -2   5  11     4025.28     4055.75     76.73 o 
  -1   5  11     7493.01     7649.66    128.46 o 
   0   5  11     5395.23     5265.77     96.15 o 
   1   5  11     3773.47     3780.64    138.27 o 
   2   5  11     1252.65     1259.14     54.85 o 
   3   5  11     1993.12     1960.85    143.13 o 
   4   5  11     3195.50     3287.03    233.91 o 
   5   5  11     1538.04     1604.79     80.69 o 
   6   5  11      857.08      995.17    102.54 o 
   7   5  11      366.44      405.79     53.04 o 
 -11   6  11      247.50      296.58     64.56 o 
 -10   6  11      392.14      377.87     46.10 o 
  -9   6  11      997.36      976.02     54.58 o 
  -8   6  11      775.41      752.59     86.93 o 
  -7   6  11      777.29      798.33     37.23 o 
  -6   6  11     1718.14     1507.97     41.47 o 
  -5   6  11     1458.12     1390.64     40.69 o 
  -4   6  11     1571.10     1538.16     42.36 o 
  -3   6  11     1742.24     1704.87     48.53 o 
  -2   6  11     1238.08     1235.18     36.81 o 
  -1   6  11     2685.19     2704.31     91.15 o 
   0   6  11     1248.71     1147.46     69.75 o 
   1   6  11      446.72      473.83     45.96 o 
   2   6  11       77.56       87.47     59.02 o 
   3   6  11      926.03      975.94     57.11 o 
   4   6  11      418.15      449.81     45.84 o 
   5   6  11      254.88      283.11     69.80 o 
   6   6  11      183.00      125.46     43.42 o 
 -10   7  11      132.53      121.83     41.12 o 
  -9   7  11      362.50      339.03     59.48 o 
  -8   7  11      362.98      369.57     39.32 o 
  -7   7  11      530.63      576.63     46.08 o 
  -6   7  11     1210.84     1104.65     61.48 o 
  -5   7  11     1361.51     1359.35     68.30 o 
  -4   7  11     1075.82     1021.07     38.08 o 
  -3   7  11      293.07      302.69     22.34 o 
  -2   7  11      835.15      784.73     62.29 o 
  -1   7  11     2150.04     2092.98     53.00 o 
   0   7  11     1814.04     1828.32     64.74 o 
   1   7  11     2509.14     2498.21     88.38 o 
   2   7  11     2132.18     2130.04     81.30 o 
   3   7  11     1997.98     2011.18     86.34 o 
   4   7  11     1801.75     2006.44     97.34 o 
   5   7  11      736.34      800.39     65.10 o 
   6   7  11      687.95      775.32    112.58 o 
 -10   8  11      233.82      407.80    107.42 o 
  -9   8  11      426.97      420.70     49.60 o 
  -8   8  11      547.58      589.73     51.46 o 
  -7   8  11      641.47      750.18     48.61 o 
  -6   8  11      860.59      848.65     50.66 o 
  -5   8  11      520.45      542.13     37.68 o 
  -4   8  11      311.16      327.69     24.36 o 
  -3   8  11      789.67      781.60     51.43 o 
  -2   8  11      970.69      954.15     37.27 o 
  -1   8  11      793.60      833.79     48.36 o 
   0   8  11      281.70      327.21     25.27 o 
   1   8  11      472.15      498.64     41.74 o 
   2   8  11      652.64      704.55     53.25 o 
   3   8  11     1049.76     1144.08     67.19 o 
   4   8  11      260.77      313.10     49.75 o 
   5   8  11      147.54      344.00    164.76 o 
 -10   9  11       24.93       32.85     48.90 o 
  -9   9  11        2.78       31.26     31.90 o 
  -8   9  11        4.50        3.09     29.33 o 
  -7   9  11       20.36       11.42     27.76 o 
  -6   9  11      135.86      208.69     80.11 o 
  -5   9  11      345.24      331.91     36.25 o 
  -4   9  11      543.60      548.10     68.95 o 
  -3   9  11      409.68      422.54     30.97 o 
  -2   9  11       37.33       42.74     19.83 o 
  -1   9  11       97.75      159.29     27.16 o 
   0   9  11      258.17      219.65     56.83 o 
   1   9  11      685.70      623.46     82.53 o 
   2   9  11     1148.99     1181.53     64.81 o 
   3   9  11     1461.22     1347.75     77.73 o 
   4   9  11      536.43      538.37     93.47 o 
  -9  10  11       40.51      127.53     53.51 o 
  -8  10  11       13.65       34.71     32.92 o 
  -7  10  11       87.65       38.59     30.80 o 
  -6  10  11      173.32      209.04     37.00 o 
  -5  10  11      109.10       97.01     31.92 o 
  -4  10  11       16.76       72.49     28.46 o 
  -3  10  11      349.04      355.49     27.79 o 
  -2  10  11      431.86      405.58     27.89 o 
  -1  10  11       38.22       96.07     23.95 o 
   0  10  11       38.26       58.51     28.29 o 
   1  10  11      403.52      509.41     47.65 o 
   2  10  11      286.65      352.22     44.67 o 
   3  10  11      206.94      274.54    102.70 o 
  -8  11  11       72.31      -21.89     37.43 o 
  -7  11  11       77.84      134.62     41.30 o 
  -6  11  11        6.73       -8.55     39.58 o 
  -5  11  11       41.10      -30.42     30.42 o 
  -4  11  11       43.70       26.61     27.82 o 
  -3  11  11        4.96       26.17     26.77 o 
  -2  11  11        0.09        4.76     18.02 o 
  -1  11  11      139.54      302.77    111.62 o 
   0  11  11      123.09      145.67     33.88 o 
   1  11  11       95.75      111.80     61.36 o 
   2  11  11       18.21       31.58     43.98 o 
  -7  12  11       35.95       28.81     69.13 o 
  -6  12  11       41.11       20.28     36.12 o 
  -5  12  11        0.00        2.97     29.70 o 
  -4  12  11       35.65       48.14     30.68 o 
  -3  12  11        3.33       -0.43     25.61 o 
  -2  12  11        5.75      -29.45     34.57 o 
  -1  12  11       11.83       -4.68     43.87 o 
   0  12  11        0.09      -55.79     55.79 o 
   1  12  11      108.19       84.00     34.91 o 
  -6  13  11       22.42       64.46     39.93 o 
  -5  13  11       31.41       61.89     34.42 o 
  -4  13  11       20.57      -21.69     34.81 o 
  -3  13  11        5.28       -9.32     39.49 o 
  -2  13  11        5.20       66.26     53.80 o 
  -1  13  11        0.19       41.81     50.47 o 
  -2 -17  12        0.23       56.03     30.43 o 
  -1 -17  12       99.21      193.89     57.86 o 
   0 -17  12      123.76      171.58     58.08 o 
   1 -17  12        8.11      -52.31     54.19 o 
   2 -17  12       30.92       56.12     53.84 o 
   3 -17  12      135.67       83.67     57.95 o 
   4 -17  12       96.86       97.62     58.13 o 
  -4 -16  12       35.23       22.08     47.02 o 
  -3 -16  12       45.95       29.42     38.69 o 
  -2 -16  12        8.06       16.12     26.82 o 
  -1 -16  12       28.83       22.42     32.58 o 
   0 -16  12        0.17      -30.08     30.08 o 
   1 -16  12       11.35      -52.62     52.62 o 
   2 -16  12      249.59      295.36     64.64 o 
   3 -16  12      279.43      336.30     68.10 o 
   4 -16  12       36.85       17.68     28.42 o 
   5 -16  12        6.60       12.99     46.78 o 
  -5 -15  12      131.41      162.01     51.13 o 
  -4 -15  12       51.51       84.50     42.95 o 
  -3 -15  12       28.38       32.40     47.21 o 
  -2 -15  12       10.03       -4.71     25.48 o 
  -1 -15  12        0.22      -23.69     29.67 o 
   0 -15  12       14.03      -17.90     24.72 o 
   1 -15  12       33.44       77.34     27.24 o 
   2 -15  12       93.26       78.69     22.10 o 
   3 -15  12      226.55      318.81     41.50 o 
   4 -15  12        6.70       29.16     46.45 o 
   5 -15  12       79.69       45.04     30.30 o 
   6 -15  12       15.30       10.90     29.18 o 
  -6 -14  12      575.42      491.27     55.41 o 
  -5 -14  12      575.79      671.93     51.32 o 
  -4 -14  12      399.69      469.19     53.85 o 
  -3 -14  12      721.79      811.56    122.27 o 
  -2 -14  12      620.05      638.32     49.58 o 
  -1 -14  12      177.42      206.60     32.23 o 
   0 -14  12       56.93       67.52     26.16 o 
   1 -14  12      129.45      235.22     29.61 o 
   2 -14  12       90.12       62.18     24.41 o 
   3 -14  12      120.94      109.32     24.75 o 
   4 -14  12      154.32      143.34     30.84 o 
   5 -14  12       28.54       94.43     28.85 o 
   6 -14  12       47.88       84.67     34.56 o 
   7 -14  12       60.30       77.57     46.78 o 
  -7 -13  12       12.51      -34.86     51.35 o 
  -6 -13  12       85.67       58.48     31.37 o 
  -5 -13  12      299.12      383.79     45.16 o 
  -4 -13  12      392.37      364.24     43.64 o 
  -3 -13  12      235.98      357.44     37.28 o 
  -2 -13  12      276.78      234.45     32.16 o 
  -1 -13  12      229.66      253.22     32.21 o 
   0 -13  12       36.14       84.68     29.70 o 
   1 -13  12       20.87        2.48     34.89 o 
   2 -13  12      181.56      197.92     23.89 o 
   3 -13  12       43.07       38.13     32.20 o 
   4 -13  12      154.40      174.34     24.12 o 
   5 -13  12       29.57       -5.01     42.86 o 
   6 -13  12        9.16       33.08     27.56 o 
   7 -13  12       25.27       42.59     29.02 o 
  -7 -12  12      752.27      862.07     87.54 o 
  -6 -12  12     1351.14     1454.39     68.91 o 
  -5 -12  12     2365.75     2434.67    206.09 o 
  -4 -12  12     2510.95     2559.32     90.96 o 
  -3 -12  12     4152.59     4322.26    124.70 o 
  -2 -12  12     3264.45     3346.73    100.01 o 
  -1 -12  12     1213.66     1166.95     51.58 o 
   0 -12  12     1128.54     1219.09     57.54 o 
   1 -12  12      598.61      494.00     26.85 o 
   2 -12  12     2117.27     1933.79     65.99 o 
   3 -12  12     3213.21     3077.88     69.07 o 
   4 -12  12      676.01      669.41     38.47 o 
   5 -12  12      156.18      200.44     21.98 o 
   6 -12  12       48.35       59.29     31.46 o 
   7 -12  12      170.37      161.13     49.03 o 
   8 -12  12      311.68      251.98     45.19 o 
  -8 -11  12       57.30       48.68     55.02 o 
  -7 -11  12        2.17      -29.68     29.68 o 
  -6 -11  12        2.96      -20.79     28.60 o 
  -5 -11  12       88.31       81.75     48.72 o 
  -4 -11  12       91.45       60.88     29.51 o 
  -3 -11  12      231.09      293.41     35.04 o 
  -2 -11  12     1054.91      939.95     98.15 o 
  -1 -11  12      237.77      368.64     34.35 o 
   0 -11  12       64.12       94.13     25.82 o 
   1 -11  12      176.01      181.69     29.66 o 
   2 -11  12        0.53       11.89     17.52 o 
   3 -11  12      232.69      221.46     20.14 o 
   4 -11  12      151.93      156.54     25.10 o 
   5 -11  12      420.05      424.87     33.87 o 
   6 -11  12      556.90      500.67     30.06 o 
   7 -11  12       78.81       49.93     35.16 o 
   8 -11  12       50.65       52.31     31.12 o 
  -8 -10  12     1575.31     1544.27     80.56 o 
  -7 -10  12     1476.64     1413.10     68.48 o 
  -6 -10  12     1976.98     2181.24     84.57 o 
  -5 -10  12     1653.11     1868.38     73.80 o 
  -4 -10  12     5010.69     5139.48    138.24 o 
  -3 -10  12     8357.40     8523.79    207.35 o 
  -2 -10  12     9451.72     9769.35    232.53 o 
  -1 -10  12     4493.84     4815.62    124.76 o 
   0 -10  12     1625.32     1543.73     57.77 o 
   1 -10  12     7475.28     6976.32    291.13 o 
   2 -10  12     4494.18     4268.45    129.06 o 
   3 -10  12     1044.54      988.73     48.80 o 
   4 -10  12     1889.06     1819.85     52.21 o 
   5 -10  12     2219.84     2212.94     78.93 o 
   6 -10  12     1702.42     1555.89     62.27 o 
   7 -10  12     1162.67     1268.14    137.38 o 
   8 -10  12      893.35     1040.33     58.47 o 
  -9  -9  12        1.23       -7.57     48.77 o 
  -8  -9  12       35.23      -12.20     38.93 o 
  -7  -9  12       16.30       39.71     29.86 o 
  -6  -9  12        3.20       11.30     26.36 o 
  -5  -9  12      202.69      207.23     34.92 o 
  -4  -9  12      143.78      181.10     32.13 o 
  -3  -9  12      517.12      564.81     39.87 o 
  -2  -9  12       72.33      109.79     28.65 o 
  -1  -9  12      560.71      614.94    154.55 o 
   0  -9  12      719.90      585.32     59.59 o 
   1  -9  12      191.47      213.99     29.07 o 
   2  -9  12       19.56       15.62     14.77 o 
   3  -9  12      302.96      370.56     21.69 o 
   4  -9  12      112.01      203.25     21.18 o 
   5  -9  12      434.15      428.03     30.94 o 
   6  -9  12      520.34      479.45     28.02 o 
   7  -9  12      262.14      239.85     31.44 o 
   8  -9  12      398.32      280.01    164.37 o 
  -9  -8  12     1375.22     1428.09     80.17 o 
  -8  -8  12     2170.67     2208.20     88.85 o 
  -7  -8  12     1825.41     1943.89     76.91 o 
  -6  -8  12     3130.90     3216.65    139.13 o 
  -5  -8  12     4821.75     4862.07    135.38 o 
  -4  -8  12     4279.36     4259.99    113.96 o 
  -3  -8  12     3733.20     3952.93    105.37 o 
  -2  -8  12     3752.48     3800.33    131.69 o 
  -1  -8  12     5694.08     5594.49    133.38 o 
   0  -8  12     7198.55     7344.39    167.91 o 
   1  -8  12     6874.24     6448.30    260.81 o 
   2  -8  12     6473.08     6113.31    173.47 o 
   3  -8  12     2792.40     2824.25     57.00 o 
   4  -8  12     3802.99     3799.57     79.58 o 
   5  -8  12     4570.95     4396.81     96.40 o 
   6  -8  12     3204.72     2888.36     72.92 o 
   7  -8  12     2575.97     2427.07     65.41 o 
   8  -8  12     1289.91     1239.77    109.82 o 
   9  -8  12      651.95      577.20     70.15 o 
 -10  -7  12      276.92      327.59     66.39 o 
  -9  -7  12       43.64       64.10     31.65 o 
  -8  -7  12       26.52       13.38     42.73 o 
  -7  -7  12        6.66       50.46     29.00 o 
  -6  -7  12        8.34       32.31     27.15 o 
  -5  -7  12        0.04      -25.94     25.94 o 
  -4  -7  12       75.04       41.95     26.13 o 
  -3  -7  12      802.39      821.97     80.74 o 
  -2  -7  12      172.64      206.34     77.46 o 
  -1  -7  12        7.86       13.06     21.41 o 
   0  -7  12        2.23      -24.38     24.38 o 
   1  -7  12     2267.80     2234.11     57.44 o 
   2  -7  12      602.46      559.25     28.59 o 
   3  -7  12        0.37      -15.50     15.50 o 
   4  -7  12       15.41       22.07     16.18 o 
   5  -7  12      137.84      205.17     28.73 o 
   6  -7  12      334.80      271.54     25.93 o 
   7  -7  12      339.92      270.46     27.55 o 
   8  -7  12      229.93      275.51     35.44 o 
   9  -7  12      149.35      125.53     50.21 o 
 -10  -6  12      463.38      352.01     45.00 o 
  -9  -6  12      387.42      357.90     43.51 o 
  -8  -6  12      881.75      965.22     55.54 o 
  -7  -6  12     2331.63     2261.87    137.60 o 
  -6  -6  12     3867.79     3717.15    109.60 o 
  -5  -6  12     2976.58     2898.68     86.50 o 
  -4  -6  12     1224.04     1251.93     51.79 o 
  -3  -6  12     1104.95     1206.05     50.34 o 
  -2  -6  12     2082.66     1990.75     66.68 o 
  -1  -6  12     4609.08     4735.86    110.26 o 
   0  -6  12     8435.98     8528.88    180.00 o 
   1  -6  12     6257.84     6204.22    252.13 o 
   2  -6  12     4315.31     4208.05    208.28 o 
   3  -6  12     3463.14     3312.19     90.14 o 
   4  -6  12     4924.63     4709.58     90.92 o 
   5  -6  12     4459.02     4266.06     92.20 o 
   6  -6  12     2180.33     2243.75     59.22 o 
   7  -6  12     2649.04     2536.59    131.27 o 
   8  -6  12     1914.30     1854.17     84.54 o 
   9  -6  12     1016.48      936.91    122.05 o 
 -10  -5  12      260.80      317.70     41.36 o 
  -9  -5  12      334.76      300.46     37.85 o 
  -8  -5  12       31.78       48.24     27.53 o 
  -7  -5  12      383.17      345.72     56.09 o 
  -6  -5  12      163.20      245.02     61.60 o 
  -5  -5  12       21.04       12.28     45.05 o 
  -4  -5  12       96.53       47.67     24.14 o 
  -3  -5  12        8.47       -1.97     39.84 o 
  -2  -5  12       53.73      118.21     24.81 o 
  -1  -5  12       49.00       89.46     22.30 o 
   0  -5  12        8.50      -20.72     20.72 o 
   1  -5  12      320.38      314.86     25.99 o 
   2  -5  12      205.84      236.68     21.89 o 
   3  -5  12       48.48       76.81     18.59 o 
   4  -5  12       71.31       57.81     19.07 o 
   5  -5  12      101.74      122.77     19.09 o 
   6  -5  12       57.03       40.03     17.42 o 
   7  -5  12       44.33       22.47     26.46 o 
   8  -5  12      323.48      356.55     46.31 o 
   9  -5  12      187.67      211.73     47.21 o 
 -11  -4  12      104.58      132.48     54.28 o 
 -10  -4  12      351.98      419.40     82.42 o 
  -9  -4  12       44.21       48.52     28.41 o 
  -8  -4  12        1.83       56.58     48.37 o 
  -7  -4  12      144.69      172.40     30.61 o 
  -6  -4  12     1057.70     1083.01     80.28 o 
  -5  -4  12     1292.65     1301.06     88.33 o 
  -4  -4  12      762.52      767.60     47.83 o 
  -3  -4  12     1453.93     1551.98     52.80 o 
  -2  -4  12     4620.79     4957.01    112.48 o 
  -1  -4  12     1107.37     1168.83     45.45 o 
   0  -4  12      967.72      873.51     53.46 o 
   1  -4  12     2387.43     2394.71     42.83 o 
   2  -4  12     2466.80     2317.05     93.55 o 
   3  -4  12     2705.52     2639.44     71.82 o 
   4  -4  12     5638.39     5475.41    128.67 o 
   5  -4  12     2433.40     2311.68     54.06 o 
   6  -4  12      950.45      916.27     80.56 o 
   7  -4  12     1359.42     1338.03     62.74 o 
   8  -4  12     1249.71     1267.85     87.47 o 
   9  -4  12     1657.76     1728.32     87.46 o 
 -11  -3  12       14.00      -29.64     30.27 o 
 -10  -3  12        4.99       16.63     28.60 o 
  -9  -3  12        3.00       -2.54     58.43 o 
  -8  -3  12       11.65       57.77     27.18 o 
  -7  -3  12      251.41      263.49     67.20 o 
  -6  -3  12      186.53      241.92     63.13 o 
  -5  -3  12      115.98      124.23     38.01 o 
  -4  -3  12        6.45       -5.87     27.47 o 
  -3  -3  12       29.75       11.54     20.18 o 
  -2  -3  12        1.14        3.48     19.09 o 
  -1  -3  12       43.10       62.16     34.64 o 
   0  -3  12      148.31      116.75     11.03 o 
   1  -3  12      176.39      147.90     19.97 o 
   2  -3  12       16.36       20.12     14.12 o 
   3  -3  12       21.00       42.39     14.80 o 
   4  -3  12       33.62       53.30     17.35 o 
   5  -3  12       10.38       16.28     16.62 o 
   6  -3  12       61.25       61.11     43.45 o 
   7  -3  12       16.75       -0.24     24.75 o 
   8  -3  12       65.26       29.73     30.85 o 
   9  -3  12       33.82        2.56     32.32 o 
 -11  -2  12        8.89       -5.01     28.02 o 
 -10  -2  12       24.54       21.18     27.77 o 
  -9  -2  12        0.52      -13.42     26.26 o 
  -8  -2  12        0.09       -9.84     23.96 o 
  -7  -2  12      196.52      258.75     32.00 o 
  -6  -2  12      599.60      612.60     74.48 o 
  -5  -2  12      237.42      283.74     34.36 o 
  -4  -2  12      584.22      580.48     36.17 o 
  -3  -2  12      433.22      489.56     45.88 o 
  -2  -2  12      106.90       73.99     22.70 o 
  -1  -2  12      349.40      350.49     62.00 o 
   0  -2  12     3336.03     3401.76     84.79 o 
   1  -2  12      542.93      548.63     21.51 o 
   2  -2  12     1073.28      997.72     36.31 o 
   3  -2  12      944.39      969.91     36.01 o 
   4  -2  12      512.14      564.17     26.25 o 
   5  -2  12      560.44      560.19     38.51 o 
   6  -2  12      631.58      708.99     52.17 o 
   7  -2  12      568.62      629.34     58.61 o 
   8  -2  12      463.94      416.83     79.21 o 
 -11  -1  12      335.75      345.47     41.93 o 
 -10  -1  12      390.69      334.17     76.93 o 
  -9  -1  12       71.46      111.02     61.60 o 
  -8  -1  12       63.23       77.72     28.12 o 
  -7  -1  12        2.18        7.11     21.91 o 
  -6  -1  12       17.33       11.30     21.80 o 
  -5  -1  12        5.31        8.07     21.07 o 
  -4  -1  12       18.57       31.83     28.74 o 
  -3  -1  12       20.14       32.15     19.70 o 
  -2  -1  12        1.33       47.35     23.60 o 
  -1  -1  12       28.83       17.62      9.69 o 
   0  -1  12       71.17      105.89     11.74 o 
   1  -1  12      167.13      154.06     20.69 o 
   2  -1  12       80.72       57.01     14.49 o 
   3  -1  12        8.22       -5.14     13.46 o 
   4  -1  12        0.46        2.13     16.32 o 
   5  -1  12        2.22        5.08     24.01 o 
   6  -1  12       24.12       55.72     29.41 o 
   7  -1  12        3.58       36.42     30.62 o 
   8  -1  12       16.15       32.97     32.56 o 
 -11   0  12      341.19      323.35     50.08 o 
 -10   0  12      576.94      523.97     82.18 o 
  -9   0  12      296.23      297.29     34.16 o 
  -8   0  12       36.11       13.05     22.67 o 
  -7   0  12        3.91       25.03     23.04 o 
  -6   0  12        1.78      -28.60     28.60 o 
  -5   0  12     1209.60     1204.50     46.41 o 
  -4   0  12      852.05      959.45     40.78 o 
  -3   0  12      235.93      288.58     28.76 o 
  -2   0  12      432.59      382.28     35.12 o 
  -1   0  12      146.15      125.63     14.26 o 
   0   0  12      663.05      672.63     23.37 o 
   1   0  12      157.37      178.55     34.24 o 
   2   0  12      194.87      186.13     21.03 o 
   3   0  12       38.09       17.41     28.40 o 
   4   0  12        4.32       58.69     25.83 o 
   5   0  12       70.34       38.56     43.02 o 
   6   0  12       20.53      -16.20     27.10 o 
   7   0  12       83.88      178.51     35.91 o 
   8   0  12       42.01       71.56     36.66 o 
 -11   1  12      406.22      402.18     42.41 o 
 -10   1  12      609.60      556.85     61.30 o 
  -9   1  12      393.69      406.31     40.32 o 
  -8   1  12      361.36      388.39     34.81 o 
  -7   1  12      279.28      310.49     45.68 o 
  -6   1  12      149.62      149.93     28.90 o 
  -5   1  12      720.06      720.68    107.86 o 
  -4   1  12      493.81      434.76     30.39 o 
  -3   1  12       49.01       66.24     16.39 o 
  -2   1  12       56.16       62.06     12.91 o 
  -1   1  12       27.19       47.85     13.68 o 
   0   1  12        0.51       -0.60     15.80 o 
   1   1  12        1.23       -1.30     12.73 o 
   2   1  12       12.92       -3.64     16.18 o 
   3   1  12      108.44      100.45     26.11 o 
   4   1  12       29.38       30.19     23.86 o 
   5   1  12      129.26       99.78     28.99 o 
   6   1  12        3.52        2.93     27.00 o 
   7   1  12       19.36       28.62     32.58 o 
   8   1  12       13.22        5.46     52.09 o 
 -11   2  12     1160.83     1168.27    100.68 o 
 -10   2  12     1125.38     1037.26     53.54 o 
  -9   2  12      629.23      633.66     42.15 o 
  -8   2  12      819.67      641.96    177.57 o 
  -7   2  12      723.22      587.57    336.98 o 
  -6   2  12      415.89      339.23     54.62 o 
  -5   2  12      181.31      220.03     27.81 o 
  -4   2  12     1327.39     1227.35     43.04 o 
  -3   2  12     1449.61     1378.83     35.15 o 
  -2   2  12     2028.26     2062.08     49.14 o 
  -1   2  12     3068.15     3174.33     59.71 o 
   0   2  12     1071.63     1047.65     30.93 o 
   1   2  12     2099.88     2086.68     45.53 o 
   2   2  12       24.01       -0.96     14.13 o 
   3   2  12        0.59       12.77     35.43 o 
   4   2  12      302.22      384.48     36.32 o 
   5   2  12      203.21      295.65     37.06 o 
   6   2  12      197.31      182.14     42.70 o 
   7   2  12       47.17       16.68     32.63 o 
 -11   3  12      508.88      524.63     75.93 o 
 -10   3  12      643.47      526.70     48.44 o 
  -9   3  12      474.11      434.12     35.52 o 
  -8   3  12     1423.86     1374.98     92.15 o 
  -7   3  12     1244.35     1076.26     62.04 o 
  -6   3  12      571.34      629.86     72.36 o 
  -5   3  12      424.74      440.29     25.11 o 
  -4   3  12       74.68       83.20     14.58 o 
  -3   3  12       21.64        6.64     19.31 o 
  -2   3  12      639.41      601.33     36.95 o 
  -1   3  12     1376.04     1362.95     39.98 o 
   0   3  12      794.20      794.10     55.00 o 
   1   3  12        7.72        8.91     19.20 o 
   2   3  12       29.97       28.85     16.07 o 
   3   3  12      100.98      117.60     28.54 o 
   4   3  12       27.92       -2.38     49.71 o 
   5   3  12       11.68      -12.62     45.97 o 
   6   3  12        8.25       40.42     55.37 o 
   7   3  12       53.12       34.68     39.76 o 
 -11   4  12      579.09      754.03     85.94 o 
 -10   4  12      897.10      985.54     88.31 o 
  -9   4  12     1706.45     1495.14     92.42 o 
  -8   4  12     2375.50     2206.51     95.60 o 
  -7   4  12     1862.62     1808.00    101.13 o 
  -6   4  12     1088.52     1071.52     40.19 o 
  -5   4  12      487.89      419.19     25.61 o 
  -4   4  12      346.35      381.66     33.76 o 
  -3   4  12     2189.32     2079.64     55.29 o 
  -2   4  12     2896.10     2966.33     93.43 o 
  -1   4  12     6020.81     6229.76    222.58 o 
   0   4  12     5346.19     5384.74    166.77 o 
   1   4  12     2607.64     2540.81     85.93 o 
   2   4  12      293.69      326.50     77.77 o 
   3   4  12      290.78      360.41     36.41 o 
   4   4  12      834.84      884.78    123.80 o 
   5   4  12      642.09      630.75     65.87 o 
   6   4  12      354.26      363.79     46.88 o 
   7   4  12      249.48      181.27     45.54 o 
 -11   5  12      408.52      403.22     69.80 o 
 -10   5  12      442.90      571.43     73.22 o 
  -9   5  12      769.53      923.34     83.32 o 
  -8   5  12     1522.19     1318.27     48.98 o 
  -7   5  12     2283.20     2120.04     85.11 o 
  -6   5  12     1086.36     1045.14     36.96 o 
  -5   5  12      825.36      822.21     53.85 o 
  -4   5  12      122.70      113.82     31.21 o 
  -3   5  12      129.86      140.00     17.45 o 
  -2   5  12     1678.52     1679.24     44.48 o 
  -1   5  12     2455.29     2522.94     74.66 o 
   0   5  12     2037.48     2079.45     70.27 o 
   1   5  12      138.98      171.89     19.69 o 
   2   5  12      329.96      423.61     37.49 o 
   3   5  12      328.36      349.60     38.61 o 
   4   5  12       90.92      100.67     34.30 o 
   5   5  12      388.12      360.05     46.08 o 
   6   5  12        0.14       -8.33     32.43 o 
 -10   6  12      297.98      387.16     70.37 o 
  -9   6  12      591.78      619.76     70.18 o 
  -8   6  12     2192.78     2042.25    136.68 o 
  -7   6  12     2158.86     1950.19     58.65 o 
  -6   6  12     1295.03     1188.31     49.66 o 
  -5   6  12     3114.52     2831.16     74.81 o 
  -4   6  12     2264.30     2185.28     52.11 o 
  -3   6  12      891.81     1001.15     33.91 o 
  -2   6  12     1250.56     1313.17     40.09 o 
  -1   6  12     2654.89     2603.92     60.19 o 
   0   6  12     2385.22     2342.34     58.01 o 
   1   6  12     1556.68     1490.36     46.17 o 
   2   6  12     1369.79     1497.66     69.18 o 
   3   6  12     3206.83     3148.28    113.05 o 
   4   6  12     1098.81     1105.34     66.78 o 
   5   6  12      367.91      413.62     50.96 o 
 -10   7  12      330.97      350.21     64.99 o 
  -9   7  12      506.77      502.52     44.98 o 
  -8   7  12      856.94      772.73     49.82 o 
  -7   7  12     2056.24     2054.34     77.39 o 
  -6   7  12     1611.87     1526.18     99.59 o 
  -5   7  12     1433.91     1436.55     71.91 o 
  -4   7  12     1159.93     1108.70     94.79 o 
  -3   7  12      269.67      220.36     21.80 o 
  -2   7  12     1952.34     2037.65     83.17 o 
  -1   7  12     1937.40     1914.49     55.42 o 
   0   7  12      278.59      301.99     29.58 o 
   1   7  12      438.49      460.96     83.06 o 
   2   7  12     1479.55     1503.02     69.58 o 
   3   7  12      799.75      761.96     86.43 o 
   4   7  12      177.29      226.83     42.23 o 
   5   7  12      181.32      191.90    111.55 o 
 -10   8  12      207.65      230.80     67.84 o 
  -9   8  12      215.74      163.50     50.01 o 
  -8   8  12      293.59      317.85     47.02 o 
  -7   8  12      798.46      789.38     49.93 o 
  -6   8  12      827.04      830.70     50.36 o 
  -5   8  12     1259.06     1091.98     76.81 o 
  -4   8  12     1925.14     1841.90    134.84 o 
  -3   8  12     1360.05     1386.23     73.76 o 
  -2   8  12      666.72      658.51     33.69 o 
  -1   8  12      427.33      417.95     42.20 o 
   0   8  12      608.62      578.92     45.44 o 
   1   8  12     1350.02     1385.81    129.53 o 
   2   8  12     1924.15     1916.03    110.42 o 
   3   8  12     1748.05     1741.78     87.11 o 
   4   8  12      576.00      651.10     69.89 o 
  -9   9  12      180.40      363.33     70.37 o 
  -8   9  12      410.70      536.26     48.09 o 
  -7   9  12      765.91      828.56    138.56 o 
  -6   9  12      906.68     1022.79     88.85 o 
  -5   9  12     1388.20     1374.96     66.27 o 
  -4   9  12     1400.21     1337.11     53.97 o 
  -3   9  12      993.42     1027.00     38.91 o 
  -2   9  12     1075.58     1097.63     41.00 o 
  -1   9  12      331.25      367.42     37.60 o 
   0   9  12      340.26      331.30     39.63 o 
   1   9  12      392.93      472.36     45.37 o 
   2   9  12      685.00      816.09     59.70 o 
   3   9  12      534.44      603.64     62.46 o 
  -8  10  12        5.11       11.66     30.60 o 
  -7  10  12       66.46       65.62     42.36 o 
  -6  10  12       36.97       27.98     51.83 o 
  -5  10  12      199.30      120.03     34.82 o 
  -4  10  12      729.19      691.49     98.04 o 
  -3  10  12      533.60      473.40     34.87 o 
  -2  10  12      241.22      275.63     27.56 o 
  -1  10  12      346.03      333.03     31.06 o 
   0  10  12      124.43      134.36     46.14 o 
   1  10  12      189.28      234.85     39.37 o 
   2  10  12      800.45      796.33     63.32 o 
  -7  11  12       32.41       20.91     50.17 o 
  -6  11  12       28.86       16.56     39.87 o 
  -5  11  12      287.98      312.42     42.73 o 
  -4  11  12      582.80      590.62     51.60 o 
  -3  11  12      594.70      542.49     43.23 o 
  -2  11  12      332.54      301.11     42.32 o 
  -1  11  12      176.60      287.79     41.03 o 
   0  11  12      402.08      420.14     43.58 o 
   1  11  12      369.16      360.22     46.37 o 
  -6  12  12       19.99       24.40     33.50 o 
  -5  12  12        1.07      -33.01     33.01 o 
  -4  12  12       34.83       36.57     35.53 o 
  -3  12  12        2.61       18.45     28.65 o 
  -2  12  12       68.23       48.77     48.33 o 
  -1  12  12      195.70      289.02     63.24 o 
  -1 -17  13      687.36      755.87     89.36 o 
   0 -17  13      836.56      715.24     88.44 o 
   1 -17  13      551.57      484.13     80.74 o 
   2 -17  13      138.45      110.17     62.02 o 
   3 -17  13      472.90      479.45     86.73 o 
  -3 -16  13       76.30       25.87     40.24 o 
  -2 -16  13       16.72      -17.60     30.98 o 
  -1 -16  13      142.36      139.37     40.15 o 
   0 -16  13      149.06      238.32     90.82 o 
   1 -16  13       65.91      131.65     54.89 o 
   2 -16  13       99.36       82.53     57.78 o 
   3 -16  13      204.43      215.80     61.80 o 
   4 -16  13      326.18      284.16     66.22 o 
   5 -16  13      265.82      357.38     71.64 o 
  -4 -15  13       32.52       24.90     31.32 o 
  -3 -15  13      161.40      260.59     86.40 o 
  -2 -15  13       97.90       70.85     66.61 o 
  -1 -15  13       93.90      103.76     35.13 o 
   0 -15  13      259.81      307.52     36.59 o 
   1 -15  13      473.33      422.03     42.43 o 
   2 -15  13      452.48      422.62     42.34 o 
   3 -15  13      309.14      333.59     68.54 o 
   4 -15  13      235.34      397.62     69.94 o 
   5 -15  13      190.31      152.86     59.40 o 
  -5 -14  13       19.39       15.72     52.86 o 
  -4 -14  13      135.42      208.34     50.65 o 
  -3 -14  13       24.48       36.31     28.39 o 
  -2 -14  13      102.74       80.79     30.63 o 
  -1 -14  13       16.77       29.16     27.13 o 
   0 -14  13        3.08       -1.04     33.59 o 
   1 -14  13       87.73       76.55     26.97 o 
   2 -14  13        2.46      -23.21     64.56 o 
   3 -14  13       31.04       21.07     37.88 o 
   4 -14  13       42.47       40.18     27.08 o 
   5 -14  13       10.56       -9.05     25.84 o 
   6 -14  13       29.00       34.55     31.48 o 
  -6 -13  13      155.11      174.71     39.92 o 
  -5 -13  13      137.83      139.42     36.08 o 
  -4 -13  13      283.81      336.33    138.82 o 
  -3 -13  13      403.38      544.03     47.83 o 
  -2 -13  13      450.22      439.58     45.26 o 
  -1 -13  13       92.78      109.82     28.94 o 
   0 -13  13       62.01       76.01     29.13 o 
   1 -13  13       63.22       76.66     44.42 o 
   2 -13  13       22.81       20.31     27.18 o 
   3 -13  13        2.30       -2.50     17.60 o 
   4 -13  13        0.15      -12.78     18.89 o 
   5 -13  13       31.22       34.04     26.50 o 
   6 -13  13       95.33       78.90     34.65 o 
   7 -13  13        5.29      -23.78     40.61 o 
  -7 -12  13       57.22        9.23     29.72 o 
  -6 -12  13        0.04      -31.75     31.75 o 
  -5 -12  13       62.14       91.98     66.33 o 
  -4 -12  13      166.37      174.39     37.50 o 
  -3 -12  13       42.88       23.58     27.98 o 
  -2 -12  13       14.98       14.50     29.33 o 
  -1 -12  13      117.03      102.22     28.24 o 
   0 -12  13       30.48       29.74     24.43 o 
   1 -12  13       18.30       12.74     26.57 o 
   2 -12  13       68.28       99.29     40.77 o 
   3 -12  13       17.96       43.59     17.68 o 
   4 -12  13       40.31       14.76     17.06 o 
   5 -12  13       57.97        3.09     18.60 o 
   6 -12  13       90.60       77.69     29.72 o 
   7 -12  13        8.12      -30.11     30.11 o 
  -8 -11  13      827.13      879.82     62.80 o 
  -7 -11  13      505.70      599.77     55.45 o 
  -6 -11  13      627.46      650.36     50.53 o
[truncated: 107,603 more chars]
