# Supplementary material for: Crystal structure of tetra­kis­(μ-N-phenyl­acetamidato)-κ4 N:O;κ4 O:N-bis­[(2-methyl­benzo­nitrile-κN)rhodium(II)](Rh—Rh)
Source: Acta Crystallogr Sect E Struct Rep Online. 2014 Aug 20;70(Pt 9):m333–4. doi: 10.1107/S1600536814017930 (PMC4186189; doi:10.1107/S1600536814017930)
Supplement: Supplementary file 3 [file e-70-0m333-Isup3.txt]

data_General


_publ_section_synopsis
.
#Added by publCIF


# publcif _publ_body_element loop start
loop_
_publ_body_element
_publ_body_title
_publ_body_contents

 section 
;
Introduction
; 
;

;
 section 
;
Experimental
; 
;

;
 subsection 
;
Synthesis and crystallization
;
;
Approximately 20 mg of
<i>trans-</i>tetrakis[\m-N-(phenyl)acetamidato]-\k^4^N:O;\k^4^O:N rhodium(II)]
was dissolved in 5 mL dichloromethane. 6.4 \mL of 2-methyl benzonitrile was
then added to this solution, via a gas tight syringe, turning the solution
from a green to a dark blue color. Crystals grew over a two week period via
vapor diffusion. From the structure determination, compound <b>1</b> is an
adduct of <i>trans</i> tetrakis[\m-N-(phenyl)acetamidato]-\k^4^N:O;\k^4^O:N
rhodium(II)] with 2-methyl benzonitrile in each axial site.
;

 subsection 
;
Refinement
;
;
Crystal data, data collection and structure refinement details are summarized
in Table 1. H-atoms were included in calculated positions with C---H = 0.93 -
0.96 \%A and included as riding contributions with isotropic displacement
parameters 1.2 - 1.5 times those of the attached atom.
;

 section 
;
Results and discussion
;
;
Previous papers report the structures of the related complexes:
2,2-<i>trans</i>-Rh~2~[N(C~6~H~5~)COCH~3~]~4~^.^2NCC~6~H~5~ (<b>2</b>) (Eagle
<i>et al.</i>, 2000),
2,2-<i>trans</i>-Rh~2~[N(C~9~H~11~)COCH~3~]~4~^.^2NCC~6~H~5~ (<b>3</b>) (Eagle
<i>et al.</i>, 2012),
2,2-<i>cis</i>-[Rh~2~(N(C~6~H~5~)COCH~3~)~4~]^.^2NCC~6~H~5~ (<b>4</b>) (Eagle
<i>et al.</i>, 2013),
2,2-<i>trans</i>-Rh~2~[N(C~6~H~5~)COCH~3~]~4~^.^NCC~7~H~7~ (<b>5</b>) (Eagle
<i>et al.</i>, 2013) and
2,2-<i>cis</i>-Rh~2~[N(C~6~H~5~)COCH~3~]~4~^.^NCC~7~H~7~(<b>6</b>) (Eagle
<i>et al.</i>, 2014). The numbering scheme of the title compound is adopted
from that of compound <b>2</b>.

The axial rhodium-nitrogen-carbon bond angles for <b>1</b>, 151.6(3)\% and
152.5(3)\%(Fig.1) are distinctly non-linear which is different from those
found in compound <b>2</b>(178.5(5)\% and 169.3(5)\%), and compound <b>3</b>
(180\%; imposed by space group symmetry), and even less linear than those
found in compounds <b>4</b> (167.14(15)\%), <b>5</b> (166.4(4)\%), and
<b>6</b> (162.7(5)\%). The axial carbon - nitrogen bond lengths in <b>1</b>
are 1.133(5) \%A and 1.137(5) \%A which is comparable to corresponding
distances found in <b>2</b> (1.135(8) \%A and 1.145(8) \%A), <b>4</b>
(1.135(3) \%A), <b>5</b> (1.135(3) \%A) and <b>6</b> (1.150(8) \%A), but
slightly longer than in <b>3</b> (1.106(6) \%A). Compound <b>1</b> has a
pseudo four-fold symmetry with torsion angles around each acetamide bridge of
4.07(5)\% or 6.82(7)\%. These can be compared to the range of 9.47 (19)\% and
12.84 (19)\% in <b>2</b> , 1.12(9)\% in <b>3</b> and the range between
1.62(4)\% and 1.78(4)\% in <b>4</b>, the range between 12.55(11)\% or
14.04(8)\% in <b>5</b>, and angles of 0.73(9)\% or 2.00(7)\% in <b>6</b>. A
packing diagram of the sructure is shown in Fig. 2 indicates that van der
Waals forces hold the molecules of <b>1</b> together.

The infrared absorption spectum of compound <b>1</b> showed a band at 2320
cm^-1^ attributable to carbon - nitrogen bond stretching modes.The
corresponding band for uncomplexed 2-methyl benzonitrile appears at 2224
cm^-1^. This indicates that there is a shortening of the carbon-nitrogen bond
and a stronger \s-interaction to the rhodium metal compared to the \p-back
bonding which occurs upon complexation with
<i>trans-</i>tetrakis[\m-N-(phenyl)acetamidato]-\k^4^N:O;\k^4^O:N
rhodium(II)]. The predominance of \s-bonding in the rhodium-nitrogen-carbon
bond system is consistent with the lack of the linear bond angles that would
be expected if \p-back bonding was more prevalent.
;

# publcif _publ_body_element loop end
_publcif_datablock.id '{d6aa6236-c26b-4a51-a9ac-597c684b0fcb}'

_publ_section_acknowledgements
;
We thank Dr Lee Daniels of Rigaku Americas for his training on the Rigaku
XtalLAB diffractometer and his extended help in the completion of the
structural determination. Support was provided by a Start Up Grant from ETSU.
We thank Johnson Matthey for their generous loan of rhodium trichloride. We
also thank Dr Scott J. Kirkby for useful conversations during the writing of
this manuscript.
;

_publ_section_related_literature
;
For the synthesis and structure of four related compounds, see: Lifsey <i>et
al.</i> (1987); Eagle <i>et al.</i> (2000); Eagle <i>et al.</i> (2012); Eagle
<i>et al.</i> (2013); Eagle <i>et al.</i> (2013); Eagle <i>et al.</i> (2014).
;

_publ_contact_author_address

;
Department of Chemistry, 
East Tennessee State University,
P. O. Box 70695,
Johnson City, TN 37614,
U. S. A.
;

_audit_creation_date                    2012-07-18
_audit_creation_method                 'by CrystalStructure 4.0'
_audit_update_record                    
;
?

2012-07-18 # Formatted by publCIF
;


#==============================================================================
# PROCESSING SUMMARY (IUCr Office Use Only)

_journal_date_recd_electronic           ?
_journal_date_from_coeditor             ?
_journal_date_accepted                  ?
_journal_coeditor_code                  ?

#==============================================================================
# SUBMISSION DETAILS

_publ_contact_author_name              'Cassandra T. Eagle'
_publ_contact_author_email             'eaglec@etsu.edu'
_publ_contact_author_fax               '423-439-5835'
_publ_contact_author_phone             '423-439-8630'
_publ_contact_letter
;
    ENTER TEXT OF LETTER
;
_publ_requested_journal                'Acta Crystallographica E'
_publ_requested_category               QM
_publ_requested_coeditor_name           ?

#==============================================================================
# TITLE AND AUTHOR LIST

_publ_section_title
;\
Tetrakis[\m-<i>N</i>-(phenyl)acetamidato]-\k^4^<i>N</i>:<i>O</i>;\
\k^4^<i>O</i>:<i>N</i>-bis[2-methyl
benzonitrile-\k<i>N</i>)-rhodium(II)](Rh---Rh)
;

loop_
_publ_author_name
_publ_author_address
_publ_author_footnote
_publ_author_email

'Eagle, Cassandra T.'
;
Department of Chemistry,
East Tennessee State University,
P. O. Box 70695,
Johnson City, TN 37614,
U. S. A.
;
.
.
'Atem-Tambe, Nkongho'
;
Department of Chemistry,
East Tennessee State University,
P. O. Box 70695,
Johnson City, TN 37614,
U. S. A.
;
.
.
'Kpogo, Kenneth K.'
;
Department of Chemistry,
East Tennessee State University,
P. O. Box 70695,
Johnson City, TN 37614,
U. S. A.
;
.
.
'Tan, Jennie'
;
Department of Chemistry,
East Tennessee State University,
P. O. Box 70695,
Johnson City, TN 37614,
U. S. A.
;
.
.
'Cook, Kevin M.'
;
Department of Chemistry, 
East Tennessee State University,
P. O. Box 70695,
Johnson City, TN 37614,
U. S. A.
;
.
.


#==============================================================================
# TEXT

_publ_section_abstract
;
The complex molecule of the title compound,
[Rh~2~(N{C~6~H~5~}COCH~3~)~4~(C~8~H~8~N)~2~], (<b>1</b>) exhibits
crystallographically imposed centrosymmetry. The four acetamide ligands
bridging the dirhodium core are arranged in a 2,2-<i>trans</i> manner with two
N atoms and two O atoms coordinating to the unique Rh^II^ atom <i>trans</i> to
one another. The N~eq~ - Rh -Rh -O~eq~ torsion angles on the acetamide bridge
vary between 4.07\% and 6.82\%. The axial nitrile ligand completes the
distorted octahedral coordination sphere and shows a non-linear coordination
with a Rh(1)---N(3)---C(21) bond angle of 151.6(3)\% and an
Rh(2)---N(6)---C(40) bond angle of 152.5(3)\%. The N(3)---C(21) bond length is
1.133(5) \%A while the N(6)---C(40) bond length is 1.137(5) \%A.
;
_publ_section_references
;
Altomare, A., Cascarano, G., Giacovazzo, C., Guagliardi, A., Burla, M.,
Polidori, G. & Camalli, M. (1994). <i>J. Appl. Cryst.</i> <b>27</b>, 435--436.

Burla, M. C., Caliandro, R., Camalli, M., Carrozzini, B., Cascarano, G. L., De
Caro, L., Giacovazzo, C., Polidori, G. & Spagna, R. (2005). <i>J.Appl.
Cryst</i>. <b>38</b>, 381--388.

Eagle, C. T., Farrar, D. G., Holder, G. N., Pennington, W. T. & Bailey, R. D.
(2000). <i>J</i>. <i>Organomet. Chem</i>. <i><b>596</b></i>, 90-94.

Eagle, C. T., Kpogo, K. K., Zink, L. C. & Smith, A. E. (2012). <i>Acta
Cryst.</i> E<b>68</b>, m877.

Eagle, C. T., Quarshie, F., Ketron, M. E. & Atem-Tambe, N. (2013). <i>Acta
Cryst</i>. E<b>69</b>, m329.

Eagle, C. T., Atem-Tambe, N., Kpogo, K. K., Tan, J. & Quarshie, F. (2013).
<i>Acta Cryst</i>. E<b>69</b>, m639.

Eagle, C. T., Quarshie, F. & Cook, K. M. (2014). <i>Acta Cryst</i>. E<b>70</b>,
m304.

Lifsey, R. S., Lin, X. Q., Chavan, M. Y., Ahsan, M. Q., Kadish, K. M. & Bear,
J. L. (1987). <i>Inorg. Chem.</i> <b>26</b>, 830--836.

Rigaku (1998). REQAB. Rigaku Corporation, Tokyo, Japan.

Rigaku (2010). <i>CrystalStructure</i>. Version 4.0. Rigaku Americas, The
Woodlands, Texas, USA, and Rigaku Corporation, Tokyo, Japan.

Rigaku (2011). <i>CrystalClear</i>. Rigaku Americas, The Woodlands, Texas, USA,
and Rigaku Corporation, Tokyo, Japan.

Sheldrick, G. M. (2008). <i>Acta Cryst.</i> A<b>64</b>, 112--122.
;
_publ_section_figure_captions
;


ORTEP of title compound showing 30% probability ellipsoids. Hydrogen atoms are
drawn as small spheres.

Packing diagram for the title compound illustrating distance between molecules
within the unit cell.
;

#==============================================================================
data_Experimental
_publcif_datablock.id '{e7778572-8a4c-4e83-9912-9ab4268a2b2b}'
_refine_ls_number_constraints   0

_refine_ls_matrix_type   full

_diffrn_radiation_monochromator   'Graphite Monochromator'

_diffrn_radiation_source   'fine-focus sealed X-ray tube'

#==============================================================================
# CHEMICAL DATA

_chemical_formula_sum                  'C48 H46 N6 O4 Rh2'
_chemical_formula_moiety               'C48 H46 N6 O4 Rh2'
_chemical_formula_weight                976.74
_chemical_melting_point                 ?

#==============================================================================
# CRYSTAL DATA
_symmetry_cell_setting                  triclinic
_symmetry_space_group_name_H-M         'P -1'
_symmetry_space_group_name_Hall        '-P 1'
_symmetry_Int_Tables_number             2
loop_
_symmetry_equiv_pos_site_id
_symmetry_equiv_pos_as_xyz
1   '+X,+Y,+Z'
2   '-X,-Y,-Z'
#------------------------------------------------------------------------------
_cell_length_a                          9.7912(7)
_cell_length_b                          14.7873(10)
_cell_length_c                          16.3592(11)
_cell_angle_alpha                       103.837(7)
_cell_angle_beta                        99.173(7)
_cell_angle_gamma                       99.772(7)
_cell_volume                            2216.4(3)
_cell_formula_units_Z                   2
_cell_measurement_reflns_used           19839
_cell_measurement_theta_min             3.00
_cell_measurement_theta_max             27.60
_cell_measurement_temperature           223
#------------------------------------------------------------------------------
_exptl_crystal_description              block
_exptl_crystal_colour                   red
_exptl_crystal_size_max                 0.330
_exptl_crystal_size_mid                 0.120
_exptl_crystal_size_min                 0.120
_exptl_crystal_density_diffrn           1.463
_exptl_crystal_density_meas             ?
_exptl_crystal_density_method          'not measured'
_exptl_crystal_F_000                    996.00
_exptl_absorpt_coefficient_mu           0.793
_exptl_absorpt_correction_type          multi-scan
_exptl_absorpt_process_details         'REQAB (Rigaku, 1998)'
_exptl_absorpt_correction_T_min         0.720
_exptl_absorpt_correction_T_max         0.909

#==============================================================================
# EXPERIMENTAL DATA

_diffrn_ambient_temperature             223
_diffrn_radiation_type                 'Mo K\a'
_diffrn_radiation_wavelength            0.71075
_diffrn_measurement_device_type        'Rigaku XtaLAB mini'
_diffrn_measurement_method              \w
_diffrn_detector_area_resol_mean        6.827
_diffrn_reflns_number                   23557
_diffrn_reflns_av_R_equivalents         0.0386
_diffrn_reflns_theta_max                27.49
_diffrn_reflns_theta_full               27.49
_diffrn_measured_fraction_theta_max     0.997
_diffrn_measured_fraction_theta_full    0.997
_diffrn_reflns_limit_h_min             -12
_diffrn_reflns_limit_h_max              12
_diffrn_reflns_limit_k_min             -19
_diffrn_reflns_limit_k_max              19
_diffrn_reflns_limit_l_min             -21
_diffrn_reflns_limit_l_max              21
_diffrn_standards_number                0
_diffrn_standards_interval_count        .
_diffrn_standards_decay_%               ?

#==============================================================================
# REFINEMENT DATA

_refine_special_details
;
    Refinement was performed using all reflections. The weighted 
    R-factor (wR) and goodness of fit (S) are based on F^2^.
    R-factor (gt) are based on F. The threshold expression of
    F^2^ > 2.0 sigma(F^2^) is used only for calculating R-factor (gt).
;
_reflns_number_total                    10137
_reflns_number_gt                       7966
_reflns_threshold_expression            F^2^>2.0\s(F^2^)
_refine_ls_structure_factor_coef        Fsqd
_refine_ls_R_factor_gt                  0.0368
_refine_ls_wR_factor_ref                0.0789
_refine_ls_number_restraints            0
_refine_ls_hydrogen_treatment           constr
_refine_ls_number_reflns                10137
_refine_ls_number_parameters            547
_refine_ls_goodness_of_fit_ref          1.038
_refine_ls_weighting_scheme             calc
_refine_ls_weighting_details
           'w = 1/[\s^2^(Fo^2^)+(0.0257P)^2^+1.5457P] where P=(Fo^2^+2Fc^2^)/3'
_atom_sites_solution_hydrogens          geom
_atom_sites_solution_primary            direct
_atom_sites_solution_secondary          difmap
_refine_ls_shift/su_max                 0.002
_refine_diff_density_max                0.620
_refine_diff_density_min               -0.510
_refine_ls_extinction_method            none
_refine_ls_extinction_coef              0
loop_
_atom_type_symbol
_atom_type_description
_atom_type_scat_dispersion_real
_atom_type_scat_dispersion_imag
_atom_type_scat_source
  'C' 'C'  0.0033 0.0016 
;
International Tables for Crystallography
(1992, Vol. C, Tables 4.2.6.8 and 6.1.1.4)
;
  'H' 'H'  0.0000 0.0000 
;
International Tables for Crystallography
(1992, Vol. C, Table 6.1.1.4)
;
  'N' 'N'  0.0061 0.0033 
;
International Tables for Crystallography
(1992, Vol. C, Tables 4.2.6.8 and 6.1.1.4)
;
  'O' 'O'  0.0106 0.0060 
;
International Tables for Crystallography
(1992, Vol. C, Tables 4.2.6.8 and 6.1.1.4)
;
  'Rh' 'Rh'  -1.1178 0.9187 
;
International Tables for Crystallography
(1992, Vol. C, Tables 4.2.6.8 and 6.1.1.4)
;

#==============================================================================
# ATOMIC COORDINATES AND THERMAL PARAMETERS

loop_
_atom_site_label
_atom_site_type_symbol
_atom_site_fract_x
_atom_site_fract_y
_atom_site_fract_z
_atom_site_U_iso_or_equiv
_atom_site_adp_type
_atom_site_occupancy
_atom_site_symmetry_multiplicity
_atom_site_calc_flag
_atom_site_refinement_flags
_atom_site_disorder_assembly
_atom_site_disorder_group
 Rh(1) Rh 1.01287(2) 0.209087(15) 0.807834(13) 0.02313(6) Uani 1.0 2 d . . .
 Rh(2) Rh 0.99761(2) 0.274621(15) 0.685109(13) 0.02373(6) Uani 1.0 2 d . . .
 O(1) O 1.1252(2) 0.11655(13) 0.75245(12) 0.0292(5) Uani 1.0 2 d . . .
 O(2) O 0.9034(3) 0.30262(14) 0.86384(13) 0.0351(5) Uani 1.0 2 d . . .
 O(3) O 1.1707(2) 0.37983(13) 0.74879(13) 0.0314(5) Uani 1.0 2 d . . .
 O(4) O 0.8259(2) 0.16918(14) 0.62181(12) 0.0320(5) Uani 1.0 2 d . . .
 N(1) N 1.2007(3) 0.30885(16) 0.85771(15) 0.0281(5) Uani 1.0 2 d . . .
 N(2) N 0.8227(3) 0.11663(16) 0.74200(15) 0.0276(5) Uani 1.0 2 d . . .
 N(3) N 1.0082(3) 0.16001(17) 0.92666(15) 0.0317(6) Uani 1.0 2 d . . .
 N(4) N 1.1241(3) 0.18475(16) 0.64161(15) 0.0273(5) Uani 1.0 2 d . . .
 N(5) N 0.8720(3) 0.35709(17) 0.74472(16) 0.0318(6) Uani 1.0 2 d . . .
 N(6) N 0.9624(3) 0.32712(17) 0.56656(16) 0.0340(6) Uani 1.0 2 d . . .
 C(1) C 1.2406(3) 0.3749(2) 0.82002(19) 0.0304(7) Uani 1.0 2 d . . .
 C(2) C 1.3725(4) 0.4523(3) 0.8583(3) 0.0488(9) Uani 1.0 2 d . . .
 C(3) C 0.7702(3) 0.1132(2) 0.66219(19) 0.0305(7) Uani 1.0 2 d . . .
 C(4) C 0.6393(4) 0.0417(3) 0.6085(2) 0.0442(8) Uani 1.0 2 d . . .
 C(5) C 1.1626(3) 0.1240(2) 0.68232(18) 0.0280(6) Uani 1.0 2 d . . .
 C(6) C 1.2568(4) 0.0586(3) 0.6509(2) 0.0408(8) Uani 1.0 2 d . . .
 C(7) C 0.8534(4) 0.3571(2) 0.8218(2) 0.0350(7) Uani 1.0 2 d . . .
 C(8) C 0.7708(5) 0.4210(3) 0.8705(3) 0.0575(11) Uani 1.0 2 d . . .
 C(9) C 1.2896(3) 0.30217(19) 0.93267(18) 0.0300(7) Uani 1.0 2 d . . .
 C(10) C 1.4003(4) 0.2568(3) 0.9263(3) 0.0471(9) Uani 1.0 2 d . . .
 C(11) C 1.4856(5) 0.2479(3) 0.9991(3) 0.0612(11) Uani 1.0 2 d . . .
 C(12) C 1.4571(5) 0.2835(3) 1.0785(3) 0.0595(11) Uani 1.0 2 d . . .
 C(13) C 1.3473(5) 0.3290(3) 1.0857(3) 0.0528(10) Uani 1.0 2 d . . .
 C(14) C 1.2626(4) 0.3381(3) 1.0133(2) 0.0411(8) Uani 1.0 2 d . . .
 C(15) C 0.7454(3) 0.0593(2) 0.78493(18) 0.0306(7) Uani 1.0 2 d . . .
 C(16) C 0.7892(4) -0.0200(2) 0.8014(2) 0.0371(7) Uani 1.0 2 d . . .
 C(17) C 0.7152(4) -0.0741(3) 0.8457(3) 0.0509(9) Uani 1.0 2 d . . .
 C(18) C 0.5991(5) -0.0483(3) 0.8741(3) 0.0610(11) Uani 1.0 2 d . . .
 C(19) C 0.5560(4) 0.0306(3) 0.8590(3) 0.0625(12) Uani 1.0 2 d . . .
 C(20) C 0.6296(4) 0.0852(3) 0.8156(3) 0.0453(9) Uani 1.0 2 d . . .
 C(21) C 0.9643(3) 0.1564(2) 0.98608(19) 0.0320(7) Uani 1.0 2 d . . .
 C(22) C 0.9072(4) 0.1529(3) 1.06197(19) 0.0344(7) Uani 1.0 2 d . . .
 C(23) C 0.8885(4) 0.0686(3) 1.0857(3) 0.0456(9) Uani 1.0 2 d . . .
 C(24) C 0.8369(4) 0.0646(3) 1.1588(3) 0.0556(10) Uani 1.0 2 d . . .
 C(25) C 0.8049(5) 0.1447(4) 1.2067(3) 0.0617(11) Uani 1.0 2 d . . .
 C(26) C 0.8222(4) 0.2281(3) 1.1829(3) 0.0548(10) Uani 1.0 2 d . . .
 C(27) C 0.8739(4) 0.2347(3) 1.1099(2) 0.0422(8) Uani 1.0 2 d . . .
 C(28) C 1.1614(3) 0.1857(2) 0.56093(18) 0.0296(7) Uani 1.0 2 d . . .
 C(29) C 1.0725(4) 0.1283(3) 0.4856(2) 0.0465(9) Uani 1.0 2 d . . .
 C(30) C 1.1042(5) 0.1310(3) 0.4068(3) 0.0600(11) Uani 1.0 2 d . . .
 C(31) C 1.2234(5) 0.1921(3) 0.4025(3) 0.0569(11) Uani 1.0 2 d . . .
 C(32) C 1.3119(5) 0.2491(3) 0.4771(3) 0.0540(10) Uani 1.0 2 d . . .
 C(33) C 1.2809(4) 0.2465(3) 0.5562(2) 0.0417(8) Uani 1.0 2 d . . .
 C(34) C 0.8123(4) 0.4202(2) 0.7027(2) 0.0350(7) Uani 1.0 2 d . . .
 C(35) C 0.6725(4) 0.3946(3) 0.6589(3) 0.0496(9) Uani 1.0 2 d . . .
 C(36) C 0.6154(5) 0.4555(3) 0.6174(3) 0.0661(12) Uani 1.0 2 d . . .
 C(37) C 0.6983(5) 0.5406(3) 0.6186(3) 0.0676(12) Uani 1.0 2 d . . .
 C(38) C 0.8372(5) 0.5652(3) 0.6605(3) 0.0633(12) Uani 1.0 2 d . . .
 C(39) C 0.8955(4) 0.5051(3) 0.7022(3) 0.0457(9) Uani 1.0 2 d . . .
 C(40) C 0.8918(4) 0.3379(2) 0.5090(2) 0.0332(7) Uani 1.0 2 d . . .
 C(41) C 0.7953(3) 0.3515(2) 0.43923(18) 0.0318(7) Uani 1.0 2 d . . .
 C(42) C 0.6750(3) 0.2806(2) 0.39791(19) 0.0335(7) Uani 1.0 2 d . . .
 C(43) C 0.5801(4) 0.2994(3) 0.3338(2) 0.0423(8) Uani 1.0 2 d . . .
 C(44) C 0.6058(4) 0.3844(3) 0.3127(2) 0.0438(8) Uani 1.0 2 d . . .
 C(45) C 0.7254(4) 0.4533(3) 0.3527(2) 0.0440(8) Uani 1.0 2 d . . .
 C(46) C 0.8207(4) 0.4368(3) 0.4165(2) 0.0438(8) Uani 1.0 2 d . . .
 C(47) C 0.8930(5) 0.3266(3) 1.0843(3) 0.0604(11) Uani 1.0 2 d . . .
 C(48) C 0.6476(4) 0.1880(3) 0.4222(3) 0.0549(10) Uani 1.0 2 d . . .
 H(2A) H 1.3468 0.5130 0.8742 0.0586 Uiso 1.0 2 calc R . .
 H(2B) H 1.4314 0.4529 0.8167 0.0586 Uiso 1.0 2 calc R . .
 H(2C) H 1.4235 0.4403 0.9084 0.0586 Uiso 1.0 2 calc R . .
 H(4A) H 0.6637 0.0006 0.5606 0.0530 Uiso 1.0 2 calc R . .
 H(4B) H 0.5707 0.0746 0.5877 0.0530 Uiso 1.0 2 calc R . .
 H(4C) H 0.6000 0.0042 0.6431 0.0530 Uiso 1.0 2 calc R . .
 H(6A) H 1.2281 -0.0017 0.6624 0.0489 Uiso 1.0 2 calc R . .
 H(6B) H 1.3533 0.0867 0.6802 0.0489 Uiso 1.0 2 calc R . .
 H(6C) H 1.2492 0.0490 0.5901 0.0489 Uiso 1.0 2 calc R . .
 H(8A) H 0.8244 0.4514 0.9280 0.0691 Uiso 1.0 2 calc R . .
 H(8B) H 0.6820 0.3835 0.8727 0.0691 Uiso 1.0 2 calc R . .
 H(8C) H 0.7538 0.4688 0.8417 0.0691 Uiso 1.0 2 calc R . .
 H(10) H 1.4185 0.2315 0.8724 0.0565 Uiso 1.0 2 calc R . .
 H(11) H 1.5614 0.2182 0.9941 0.0734 Uiso 1.0 2 calc R . .
 H(12) H 1.5125 0.2767 1.1275 0.0714 Uiso 1.0 2 calc R . .
 H(13) H 1.3296 0.3541 1.1398 0.0634 Uiso 1.0 2 calc R . .
 H(14) H 1.1874 0.3684 1.0188 0.0493 Uiso 1.0 2 calc R . .
 H(16) H 0.8684 -0.0373 0.7828 0.0445 Uiso 1.0 2 calc R . .
 H(17) H 0.7445 -0.1277 0.8561 0.0611 Uiso 1.0 2 calc R . .
 H(18) H 0.5497 -0.0845 0.9037 0.0732 Uiso 1.0 2 calc R . .
 H(19) H 0.4769 0.0477 0.8780 0.0750 Uiso 1.0 2 calc R . .
 H(20) H 0.6011 0.1397 0.8068 0.0543 Uiso 1.0 2 calc R . .
 H(23) H 0.9107 0.0148 1.0525 0.0547 Uiso 1.0 2 calc R . .
 H(24) H 0.8241 0.0083 1.1753 0.0668 Uiso 1.0 2 calc R . .
 H(25) H 0.7708 0.1425 1.2562 0.0740 Uiso 1.0 2 calc R . .
 H(26) H 0.7988 0.2812 1.2164 0.0658 Uiso 1.0 2 calc R . .
 H(29) H 0.9906 0.0875 0.4879 0.0558 Uiso 1.0 2 calc R . .
 H(30) H 1.0444 0.0912 0.3565 0.0720 Uiso 1.0 2 calc R . .
 H(31) H 1.2438 0.1947 0.3494 0.0683 Uiso 1.0 2 calc R . .
 H(32) H 1.3937 0.2899 0.4746 0.0648 Uiso 1.0 2 calc R . .
 H(33) H 1.3411 0.2862 0.6064 0.0500 Uiso 1.0 2 calc R . .
 H(35) H 0.6166 0.3365 0.6573 0.0595 Uiso 1.0 2 calc R . .
 H(36) H 0.5209 0.4386 0.5888 0.0793 Uiso 1.0 2 calc R . .
 H(37) H 0.6600 0.5815 0.5910 0.0811 Uiso 1.0 2 calc R . .
 H(38) H 0.8932 0.6230 0.6611 0.0759 Uiso 1.0 2 calc R . .
 H(39) H 0.9906 0.5219 0.7297 0.0548 Uiso 1.0 2 calc R . .
 H(43) H 0.4982 0.2537 0.3050 0.0508 Uiso 1.0 2 calc R . .
 H(44) H 0.5403 0.3953 0.2703 0.0526 Uiso 1.0 2 calc R . .
 H(45) H 0.7422 0.5101 0.3372 0.0528 Uiso 1.0 2 calc R . .
 H(46) H 0.9024 0.4830 0.4444 0.0525 Uiso 1.0 2 calc R . .
 H(47A) H 0.9898 0.3608 1.1050 0.0725 Uiso 1.0 2 calc R . .
 H(47B) H 0.8319 0.3648 1.1088 0.0725 Uiso 1.0 2 calc R . .
 H(47C) H 0.8695 0.3127 1.0227 0.0725 Uiso 1.0 2 calc R . .
 H(48A) H 0.6139 0.1981 0.4749 0.0659 Uiso 1.0 2 calc R . .
 H(48B) H 0.7340 0.1656 0.4297 0.0659 Uiso 1.0 2 calc R . .
 H(48C) H 0.5776 0.1414 0.3773 0.0659 Uiso 1.0 2 calc R . .


loop_
_atom_site_aniso_label
_atom_site_aniso_U_11
_atom_site_aniso_U_22
_atom_site_aniso_U_33
_atom_site_aniso_U_12
_atom_site_aniso_U_13
_atom_site_aniso_U_23
 Rh(1) 0.02388(12) 0.02470(11) 0.02260(12) 0.00461(9) 0.00514(9) 0.01014(9)
 Rh(2) 0.02280(12) 0.02642(12) 0.02466(12) 0.00586(9) 0.00424(9) 0.01214(9)
 O(1) 0.0338(11) 0.0324(11) 0.0281(11) 0.0117(9) 0.0094(9) 0.0157(9)
 O(2) 0.0430(13) 0.0389(12) 0.0316(12) 0.0171(10) 0.0148(10) 0.0147(10)
 O(3) 0.0305(11) 0.0296(11) 0.0330(12) -0.0005(9) -0.0001(9) 0.0156(9)
 O(4) 0.0288(11) 0.0375(11) 0.0283(11) -0.0006(9) 0.0017(9) 0.0147(9)
 N(1) 0.0261(13) 0.0286(13) 0.0290(13) 0.0050(11) 0.0022(10) 0.0097(10)
 N(2) 0.0226(12) 0.0287(12) 0.0306(13) -0.0003(10) 0.0042(10) 0.0110(10)
 N(3) 0.0394(15) 0.0315(13) 0.0251(13) 0.0047(12) 0.0067(12) 0.0113(11)
 N(4) 0.0265(12) 0.0296(13) 0.0296(13) 0.0077(10) 0.0081(10) 0.0126(10)
 N(5) 0.0296(13) 0.0344(14) 0.0362(14) 0.0134(11) 0.0086(11) 0.0132(11)
 N(6) 0.0348(14) 0.0359(14) 0.0331(14) 0.0079(12) 0.0031(12) 0.0152(12)
 C(1) 0.0272(15) 0.0302(15) 0.0329(16) 0.0033(13) 0.0034(13) 0.0112(13)
 C(2) 0.0391(19) 0.045(2) 0.056(3) -0.0092(16) -0.0074(17) 0.0249(17)
 C(3) 0.0265(15) 0.0308(15) 0.0343(17) 0.0057(13) 0.0058(13) 0.0098(13)
 C(4) 0.0360(18) 0.048(2) 0.0395(19) -0.0055(16) -0.0019(15) 0.0109(16)
 C(5) 0.0257(15) 0.0302(15) 0.0287(15) 0.0045(12) 0.0042(12) 0.0111(12)
 C(6) 0.0447(19) 0.0475(19) 0.0424(19) 0.0237(16) 0.0186(16) 0.0196(16)
 C(7) 0.0357(17) 0.0343(16) 0.0383(18) 0.0125(14) 0.0106(14) 0.0106(14)
 C(8) 0.073(3) 0.062(3) 0.057(3) 0.040(3) 0.034(2) 0.021(2)
 C(9) 0.0297(16) 0.0262(14) 0.0303(16) 0.0015(12) -0.0026(13) 0.0096(12)
 C(10) 0.045(2) 0.055(3) 0.0395(19) 0.0221(18) -0.0025(16) 0.0090(16)
 C(11) 0.061(3) 0.059(3) 0.056(3) 0.031(2) -0.017(2) 0.008(2)
 C(12) 0.073(3) 0.044(2) 0.044(3) 0.003(2) -0.026(2) 0.0112(17)
 C(13) 0.067(3) 0.052(3) 0.0276(18) 0.001(2) -0.0017(17) 0.0054(16)
 C(14) 0.0404(19) 0.0425(18) 0.0333(18) 0.0035(15) 0.0006(15) 0.0053(14)
 C(15) 0.0297(16) 0.0293(15) 0.0289(16) -0.0021(13) 0.0052(13) 0.0072(12)
 C(16) 0.0390(18) 0.0354(17) 0.0372(18) 0.0053(14) 0.0096(15) 0.0114(14)
 C(17) 0.063(3) 0.0389(19) 0.050(3) 0.0017(18) 0.0063(19) 0.0211(17)
 C(18) 0.069(3) 0.057(3) 0.057(3) -0.011(2) 0.027(3) 0.024(2)
 C(19) 0.054(3) 0.061(3) 0.079(3) 0.002(2) 0.041(3) 0.020(3)
 C(20) 0.0396(19) 0.0415(19) 0.061(3) 0.0080(16) 0.0222(17) 0.0181(17)
 C(21) 0.0369(17) 0.0289(15) 0.0302(16) 0.0079(13) 0.0031(14) 0.0103(13)
 C(22) 0.0363(17) 0.0421(18) 0.0296(16) 0.0099(14) 0.0099(14) 0.0158(14)
 C(23) 0.051(2) 0.053(2) 0.049(2) 0.0242(18) 0.0218(17) 0.0284(17)
 C(24) 0.060(3) 0.074(3) 0.058(3) 0.026(3) 0.030(2) 0.045(3)
 C(25) 0.070(3) 0.090(3) 0.049(3) 0.031(3) 0.036(2) 0.039(3)
 C(26) 0.064(3) 0.068(3) 0.043(2) 0.027(2) 0.0275(19) 0.0148(19)
 C(27) 0.0416(19) 0.052(2) 0.0359(18) 0.0110(16) 0.0101(15) 0.0145(16)
 C(28) 0.0348(16) 0.0298(15) 0.0312(16) 0.0132(13) 0.0128(13) 0.0133(13)
 C(29) 0.044(2) 0.059(3) 0.0343(18) 0.0005(17) 0.0124(16) 0.0123(16)
 C(30) 0.067(3) 0.078(3) 0.0289(19) 0.005(3) 0.0104(18) 0.0109(18)
 C(31) 0.083(3) 0.063(3) 0.040(2) 0.022(3) 0.035(3) 0.0233(19)
 C(32) 0.068(3) 0.044(2) 0.057(3) 0.0045(19) 0.035(2) 0.0187(18)
 C(33) 0.0440(19) 0.0408(18) 0.0388(19) 0.0018(15) 0.0141(16) 0.0098(15)
 C(34) 0.0386(18) 0.0362(17) 0.0367(17) 0.0155(14) 0.0115(14) 0.0149(14)
 C(35) 0.040(2) 0.044(2) 0.065(3) 0.0120(16) 0.0015(18) 0.0208(18)
 C(36) 0.057(3) 0.068(3) 0.077(3) 0.032(3) -0.004(3) 0.025(3)
 C(37) 0.079(3) 0.068(3) 0.078(3) 0.046(3) 0.018(3) 0.039(3)
 C(38) 0.070(3) 0.044(3) 0.094(4) 0.023(2) 0.029(3) 0.037(3)
 C(39) 0.043(2) 0.0364(18) 0.061(3) 0.0104(16) 0.0105(17) 0.0180(17)
 C(40) 0.0339(17) 0.0320(16) 0.0371(17) 0.0059(13) 0.0077(14) 0.0164(14)
 C(41) 0.0354(17) 0.0362(16) 0.0269(15) 0.0103(14) 0.0038(13) 0.0144(13)
 C(42) 0.0350(17) 0.0349(16) 0.0315(16) 0.0075(14) 0.0085(14) 0.0094(13)
 C(43) 0.0298(17) 0.054(2) 0.0344(18) 0.0025(16) -0.0016(14) 0.0052(16)
 C(44) 0.044(2) 0.060(3) 0.0316(18) 0.0197(18) 0.0023(15) 0.0190(16)
 C(45) 0.049(2) 0.0455(19) 0.042(2) 0.0106(17) 0.0011(16) 0.0253(16)
 C(46) 0.0404(19) 0.0428(19) 0.043(2) -0.0043(16) -0.0069(16) 0.0217(16)
 C(47) 0.085(3) 0.046(3) 0.059(3) 0.019(3) 0.033(3) 0.0163(19)
 C(48) 0.060(3) 0.0374(19) 0.064(3) 0.0005(18) 0.008(2) 0.0190(18)

#==============================================================================
_computing_data_collection
                                   'CrystalClear-SM Auto 2.0 r9 (Rigaku, 2011)'
_computing_cell_refinement             'CrystalClear-SM Auto 2.0 r9'
_computing_data_reduction              'CrystalClear-SM Auto 2.0 r9'
_computing_structure_solution          'SIR92 (Altomare, et al., 1994)'
_computing_structure_refinement        'SHELXL97 (Sheldrick, 2008)'
_computing_publication_material        'CrystalStructure 4.0 (Rigaku, 2010)'
_computing_molecular_graphics          'CrystalStructure 4.0'

#==============================================================================
# MOLECULAR GEOMETRY

_geom_special_details
;
Compound <b>1</b> has the methyl group of the 2-methyl benzonitrile ligand
pointing into empty space because the methyl group is more bulky than the
hydrogen atoms and will overlap with the phenyl rings on the phenylacetamide
bridge. From the packing diagram (see Fig 2), it can be seen that both
nitrile groups on the 2-methyl benzonitrile ligands are bent in the same
direction. The predominance of \s-bonding in the rhodium-nitrogen-carbon bond
system (and lower affect of \p-back bonding) is the likely cause of this
deviation from linearity, though an argument can be be made for packing forces
to account for the severity of this deviation. For example, in compound
<b>2</b> there are no methyl groups on the benzonitrile ligand nor on the
phenyl rings of the phenyl acetamide bridge and the rhodium-nitrogen-carbon
bond angles are closer to linear. The packing diagram shows that an acetamide
phenyl ring and the tolunitrile ligand on the same rhodium are stacked upon
each other.
;

loop_
_geom_bond_atom_site_label_1
_geom_bond_atom_site_label_2
_geom_bond_distance
_geom_bond_publ_flag
_geom_bond_site_symmetry_1
_geom_bond_site_symmetry_2
Rh(1) Rh(2) 2.4241(4) yes . .
Rh(1) O(1) 2.034(2) yes . .
Rh(1) O(2) 2.028(3) yes . .
Rh(1) N(1) 2.061(2) yes . .
Rh(1) N(2) 2.071(2) yes . .
Rh(1) N(3) 2.236(3) yes . .
Rh(2) O(3) 2.0358(17) yes . .
Rh(2) O(4) 2.0279(17) yes . .
Rh(2) N(4) 2.048(3) yes . .
Rh(2) N(5) 2.067(3) yes . .
Rh(2) N(6) 2.254(3) yes . .
O(1) C(5) 1.282(4) yes . .
O(2) C(7) 1.285(5) yes . .
O(3) C(1) 1.278(4) yes . .
O(4) C(3) 1.281(4) yes . .
N(1) C(1) 1.313(5) yes . .
N(1) C(9) 1.421(4) yes . .
N(2) C(3) 1.311(4) yes . .
N(2) C(15) 1.422(4) yes . .
N(3) C(21) 1.133(5) yes . .
N(4) C(5) 1.309(5) yes . .
N(4) C(28) 1.427(4) yes . .
N(5) C(7) 1.302(5) yes . .
N(5) C(34) 1.431(5) yes . .
N(6) C(40) 1.137(5) yes . .
C(1) C(2) 1.506(4) yes . .
C(3) C(4) 1.506(4) yes . .
C(5) C(6) 1.506(5) yes . .
C(7) C(8) 1.512(6) yes . .
C(9) C(10) 1.374(5) yes . .
C(9) C(14) 1.384(5) yes . .
C(10) C(11) 1.388(6) yes . .
C(11) C(12) 1.372(6) yes . .
C(12) C(13) 1.368(7) yes . .
C(13) C(14) 1.382(5) yes . .
C(15) C(16) 1.385(5) yes . .
C(15) C(20) 1.386(5) yes . .
C(16) C(17) 1.391(6) yes . .
C(17) C(18) 1.372(7) yes . .
C(18) C(19) 1.370(7) yes . .
C(19) C(20) 1.385(6) yes . .
C(21) C(22) 1.449(5) yes . .
C(22) C(23) 1.383(6) yes . .
C(22) C(27) 1.395(5) yes . .
C(23) C(24) 1.381(6) yes . .
C(24) C(25) 1.369(6) yes . .
C(25) C(26) 1.371(7) yes . .
C(26) C(27) 1.388(6) yes . .
C(27) C(47) 1.506(6) yes . .
C(28) C(29) 1.380(4) yes . .
C(28) C(33) 1.375(5) yes . .
C(29) C(30) 1.380(6) yes . .
C(30) C(31) 1.372(6) yes . .
C(31) C(32) 1.369(5) yes . .
C(32) C(33) 1.383(6) yes . .
C(34) C(35) 1.382(5) yes . .
C(34) C(39) 1.378(5) yes . .
C(35) C(36) 1.388(7) yes . .
C(36) C(37) 1.370(7) yes . .
C(37) C(38) 1.367(6) yes . .
C(38) C(39) 1.386(7) yes . .
C(40) C(41) 1.437(5) yes . .
C(41) C(42) 1.390(4) yes . .
C(41) C(46) 1.393(5) yes . .
C(42) C(43) 1.399(5) yes . .
C(42) C(48) 1.507(5) yes . .
C(43) C(44) 1.375(6) yes . .
C(44) C(45) 1.367(5) yes . .
C(45) C(46) 1.381(5) yes . .

loop_
_geom_angle_atom_site_label_1
_geom_angle_atom_site_label_2
_geom_angle_atom_site_label_3
_geom_angle
_geom_angle_publ_flag
_geom_angle_site_symmetry_1
_geom_angle_site_symmetry_2
_geom_angle_site_symmetry_3
 Rh(2) Rh(1) O(1) 90.04(7) yes . . .
 Rh(2) Rh(1) O(2) 89.97(7) yes . . .
 Rh(2) Rh(1) N(1) 85.65(8) yes . . .
 Rh(2) Rh(1) N(2) 85.90(8) yes . . .
 Rh(2) Rh(1) N(3) 172.79(7) yes . . .
 O(1) Rh(1) O(2) 179.24(7) yes . . .
 O(1) Rh(1) N(1) 88.29(9) yes . . .
 O(1) Rh(1) N(2) 91.45(9) yes . . .
 O(1) Rh(1) N(3) 97.10(10) yes . . .
 O(2) Rh(1) N(1) 90.95(9) yes . . .
 O(2) Rh(1) N(2) 89.31(9) yes . . .
 O(2) Rh(1) N(3) 82.90(10) yes . . .
 N(1) Rh(1) N(2) 171.55(11) yes . . .
 N(1) Rh(1) N(3) 95.47(10) yes . . .
 N(2) Rh(1) N(3) 92.95(10) yes . . .
 Rh(1) Rh(2) O(3) 89.96(7) yes . . .
 Rh(1) Rh(2) O(4) 89.82(7) yes . . .
 Rh(1) Rh(2) N(4) 85.66(8) yes . . .
 Rh(1) Rh(2) N(5) 85.77(8) yes . . .
 Rh(1) Rh(2) N(6) 174.59(6) yes . . .
 O(3) Rh(2) O(4) 179.63(9) yes . . .
 O(3) Rh(2) N(4) 90.99(8) yes . . .
 O(3) Rh(2) N(5) 88.95(9) yes . . .
 O(3) Rh(2) N(6) 95.24(9) yes . . .
 O(4) Rh(2) N(4) 88.69(8) yes . . .
 O(4) Rh(2) N(5) 91.33(9) yes . . .
 O(4) Rh(2) N(6) 84.98(9) yes . . .
 N(4) Rh(2) N(5) 171.43(11) yes . . .
 N(4) Rh(2) N(6) 95.71(10) yes . . .
 N(5) Rh(2) N(6) 92.83(11) yes . . .
 Rh(1) O(1) C(5) 118.8(2) yes . . .
 Rh(1) O(2) C(7) 119.3(2) yes . . .
 Rh(2) O(3) C(1) 118.88(19) yes . . .
 Rh(2) O(4) C(3) 119.30(16) yes . . .
 Rh(1) N(1) C(1) 121.43(19) yes . . .
 Rh(1) N(1) C(9) 118.18(19) yes . . .
 C(1) N(1) C(9) 120.3(3) yes . . .
 Rh(1) N(2) C(3) 120.6(2) yes . . .
 Rh(1) N(2) C(15) 119.70(17) yes . . .
 C(3) N(2) C(15) 119.6(3) yes . . .
 Rh(1) N(3) C(21) 151.6(3) yes . . .
 Rh(2) N(4) C(5) 122.2(2) yes . . .
 Rh(2) N(4) C(28) 117.2(2) yes . . .
 C(5) N(4) C(28) 120.4(3) yes . . .
 Rh(2) N(5) C(7) 121.3(3) yes . . .
 Rh(2) N(5) C(34) 119.1(2) yes . . .
 C(7) N(5) C(34) 119.4(3) yes . . .
 Rh(2) N(6) C(40) 152.5(3) yes . . .
 O(3) C(1) N(1) 123.2(3) yes . . .
 O(3) C(1) C(2) 114.5(3) yes . . .
 N(1) C(1) C(2) 122.3(3) yes . . .
 O(4) C(3) N(2) 123.5(3) yes . . .
 O(4) C(3) C(4) 113.5(3) yes . . .
 N(2) C(3) C(4) 123.0(3) yes . . .
 O(1) C(5) N(4) 122.9(3) yes . . .
 O(1) C(5) C(6) 114.8(3) yes . . .
 N(4) C(5) C(6) 122.3(3) yes . . .
 O(2) C(7) N(5) 123.3(3) yes . . .
 O(2) C(7) C(8) 113.5(3) yes . . .
 N(5) C(7) C(8) 123.3(4) yes . . .
 N(1) C(9) C(10) 120.7(3) yes . . .
 N(1) C(9) C(14) 120.4(3) yes . . .
 C(10) C(9) C(14) 118.8(3) yes . . .
 C(9) C(10) C(11) 121.1(4) yes . . .
 C(10) C(11) C(12) 119.4(4) yes . . .
 C(11) C(12) C(13) 120.0(4) yes . . .
 C(12) C(13) C(14) 120.6(4) yes . . .
 C(9) C(14) C(13) 120.1(4) yes . . .
 N(2) C(15) C(16) 120.8(3) yes . . .
 N(2) C(15) C(20) 120.3(3) yes . . .
 C(16) C(15) C(20) 118.8(4) yes . . .
 C(15) C(16) C(17) 120.3(4) yes . . .
 C(16) C(17) C(18) 120.1(4) yes . . .
 C(17) C(18) C(19) 120.0(5) yes . . .
 C(18) C(19) C(20) 120.3(4) yes . . .
 C(15) C(20) C(19) 120.5(4) yes . . .
 N(3) C(21) C(22) 179.3(4) yes . . .
 C(21) C(22) C(23) 119.1(3) yes . . .
 C(21) C(22) C(27) 119.3(4) yes . . .
 C(23) C(22) C(27) 121.6(4) yes . . .
 C(22) C(23) C(24) 119.8(4) yes . . .
 C(23) C(24) C(25) 119.1(5) yes . . .
 C(24) C(25) C(26) 121.2(4) yes . . .
 C(25) C(26) C(27) 121.3(4) yes . . .
 C(22) C(27) C(26) 117.0(4) yes . . .
 C(22) C(27) C(47) 122.0(4) yes . . .
 C(26) C(27) C(47) 121.0(4) yes . . .
 N(4) C(28) C(29) 119.8(3) yes . . .
 N(4) C(28) C(33) 121.3(3) yes . . .
 C(29) C(28) C(33) 118.9(3) yes . . .
 C(28) C(29) C(30) 120.6(4) yes . . .
 C(29) C(30) C(31) 120.3(3) yes . . .
 C(30) C(31) C(32) 119.4(4) yes . . .
 C(31) C(32) C(33) 120.5(4) yes . . .
 C(28) C(33) C(32) 120.4(3) yes . . .
 N(5) C(34) C(35) 120.4(3) yes . . .
 N(5) C(34) C(39) 120.2(3) yes . . .
 C(35) C(34) C(39) 119.4(4) yes . . .
 C(34) C(35) C(36) 120.2(4) yes . . .
 C(35) C(36) C(37) 120.0(4) yes . . .
 C(36) C(37) C(38) 119.9(5) yes . . .
 C(37) C(38) C(39) 120.7(4) yes . . .
 C(34) C(39) C(38) 119.8(4) yes . . .
 N(6) C(40) C(41) 176.2(4) yes . . .
 C(40) C(41) C(42) 119.2(3) yes . . .
 C(40) C(41) C(46) 119.6(3) yes . . .
 C(42) C(41) C(46) 121.1(3) yes . . .
 C(41) C(42) C(43) 117.1(3) yes . . .
 C(41) C(42) C(48) 121.2(3) yes . . .
 C(43) C(42) C(48) 121.7(3) yes . . .
 C(42) C(43) C(44) 121.1(3) yes . . .
 C(43) C(44) C(45) 121.5(4) yes . . .
 C(44) C(45) C(46) 118.6(4) yes . . .
 C(41) C(46) C(45) 120.5(3) yes . . .
 
loop_
_geom_torsion_atom_site_label_1
_geom_torsion_atom_site_label_2
_geom_torsion_atom_site_label_3
_geom_torsion_atom_site_label_4
_geom_torsion
_geom_torsion_publ_flag
_geom_torsion_site_symmetry_1
_geom_torsion_site_symmetry_2
_geom_torsion_site_symmetry_3
_geom_torsion_site_symmetry_4
Rh(2) Rh(1) O(1) C(5) 5.81(11) no . . . .
O(1) Rh(1) Rh(2) O(3) -95.07(5) no . . . .
O(1) Rh(1) Rh(2) O(4) 84.63(5) no . . . .
O(1) Rh(1) Rh(2) N(4) -4.07(5) no . . . .
O(1) Rh(1) Rh(2) N(5) 175.98(5) no . . . .
Rh(2) Rh(1) O(2) C(7) 5.09(13) no . . . .
O(2) Rh(1) Rh(2) O(3) 84.17(6) no . . . .
O(2) Rh(1) Rh(2) O(4) -96.13(6) no . . . .
O(2) Rh(1) Rh(2) N(4) 175.16(5) no . . . .
O(2) Rh(1) Rh(2) N(5) -4.79(5) no . . . .
Rh(2) Rh(1) N(1) C(1) 7.59(17) no . . . .
Rh(2) Rh(1) N(1) C(9) -169.94(16) no . . . .
N(1) Rh(1) Rh(2) O(3) -6.78(7) no . . . .
N(1) Rh(1) Rh(2) O(4) 172.92(7) no . . . .
N(1) Rh(1) Rh(2) N(4) 84.21(7) no . . . .
N(1) Rh(1) Rh(2) N(5) -95.74(7) no . . . .
Rh(2) Rh(1) N(2) C(3) 8.12(16) no . . . .
Rh(2) Rh(1) N(2) C(15) -169.14(16) no . . . .
N(2) Rh(1) Rh(2) O(3) 173.48(7) no . . . .
N(2) Rh(1) Rh(2) O(4) -6.82(7) no . . . .
N(2) Rh(1) Rh(2) N(4) -95.53(7) no . . . .
N(2) Rh(1) Rh(2) N(5) 84.53(7) no . . . .
O(1) Rh(1) N(1) C(1) 97.76(18) no . . . .
O(1) Rh(1) N(1) C(9) -79.77(16) no . . . .
N(1) Rh(1) O(1) C(5) -79.84(13) no . . . .
O(1) Rh(1) N(2) C(3) -81.82(18) no . . . .
O(1) Rh(1) N(2) C(15) 100.92(17) no . . . .
N(2) Rh(1) O(1) C(5) 91.71(13) no . . . .
O(1) Rh(1) N(3) C(21) -164.3(4) no . . . .
N(3) Rh(1) O(1) C(5) -175.14(12) no . . . .
O(2) Rh(1) N(1) C(1) -82.30(18) no . . . .
O(2) Rh(1) N(1) C(9) 100.16(17) no . . . .
N(1) Rh(1) O(2) C(7) 90.74(15) no . . . .
O(2) Rh(1) N(2) C(3) 98.14(18) no . . . .
O(2) Rh(1) N(2) C(15) -79.12(17) no . . . .
N(2) Rh(1) O(2) C(7) -80.81(15) no . . . .
O(2) Rh(1) N(3) C(21) 16.4(4) no . . . .
N(3) Rh(1) O(2) C(7) -173.86(14) no . . . .
N(1) Rh(1) N(3) C(21) 106.7(4) no . . . .
N(3) Rh(1) N(1) C(1) -165.26(18) no . . . .
N(3) Rh(1) N(1) C(9) 17.21(17) no . . . .
N(2) Rh(1) N(3) C(21) -72.5(4) no . . . .
N(3) Rh(1) N(2) C(3) -179.01(18) no . . . .
N(3) Rh(1) N(2) C(15) 3.73(17) no . . . .
Rh(1) Rh(2) O(3) C(1) 8.56(14) no . . . .
Rh(1) Rh(2) O(4) C(3) 8.06(15) no . . . .
Rh(1) Rh(2) N(4) C(5) 3.89(13) no . . . .
Rh(1) Rh(2) N(4) C(28) 179.46(12) no . . . .
Rh(1) Rh(2) N(5) C(7) 6.31(14) no . . . .
Rh(1) Rh(2) N(5) C(34) -177.96(13) no . . . .
O(3) Rh(2) N(4) C(5) 93.78(15) no . . . .
O(3) Rh(2) N(4) C(28) -90.65(13) no . . . .
N(4) Rh(2) O(3) C(1) -77.10(16) no . . . .
O(3) Rh(2) N(5) C(7) -83.72(16) no . . . .
O(3) Rh(2) N(5) C(34) 92.01(15) no . . . .
N(5) Rh(2) O(3) C(1) 94.32(16) no . . . .
O(3) Rh(2) N(6) C(40) -147.8(4) no . . . .
N(6) Rh(2) O(3) C(1) -172.93(15) no . . . .
O(4) Rh(2) N(4) C(5) -86.03(15) no . . . .
O(4) Rh(2) N(4) C(28) 89.54(13) no . . . .
N(4) Rh(2) O(4) C(3) 93.73(17) no . . . .
O(4) Rh(2) N(5) C(7) 96.04(16) no . . . .
O(4) Rh(2) N(5) C(34) -88.24(15) no . . . .
N(5) Rh(2) O(4) C(3) -77.70(17) no . . . .
O(4) Rh(2) N(6) C(40) 32.5(4) no . . . .
N(6) Rh(2) O(4) C(3) -170.42(17) no . . . .
N(4) Rh(2) N(6) C(40) 120.7(4) no . . . .
N(6) Rh(2) N(4) C(5) -170.86(14) no . . . .
N(6) Rh(2) N(4) C(28) 4.72(13) no . . . .
N(5) Rh(2) N(6) C(40) -58.6(4) no . . . .
N(6) Rh(2) N(5) C(7) -178.92(15) no . . . .
N(6) Rh(2) N(5) C(34) -3.19(14) no . . . .
Rh(1) O(1) C(5) N(4) -4.5(3) no . . . .
Rh(1) O(1) C(5) C(6) 174.46(11) no . . . .
Rh(1) O(2) C(7) N(5) -1.6(4) no . . . .
Rh(1) O(2) C(7) C(8) 178.38(12) no . . . .
Rh(2) O(3) C(1) N(1) -5.1(4) no . . . .
Rh(2) O(3) C(1) C(2) 175.66(14) no . . . .
Rh(2) O(4) C(3) N(2) -4.0(4) no . . . .
Rh(2) O(4) C(3) C(4) 177.07(14) no . . . .
Rh(1) N(1) C(1) O(3) -3.2(4) no . . . .
Rh(1) N(1) C(1) C(2) 175.97(17) no . . . .
Rh(1) N(1) C(9) C(10) 96.2(3) no . . . .
Rh(1) N(1) C(9) C(14) -81.3(3) no . . . .
C(1) N(1) C(9) C(10) -81.4(4) no . . . .
C(1) N(1) C(9) C(14) 101.2(4) no . . . .
C(9) N(1) C(1) O(3) 174.2(3) no . . . .
C(9) N(1) C(1) C(2) -6.6(5) no . . . .
Rh(1) N(2) C(3) O(4) -4.4(4) no . . . .
Rh(1) N(2) C(3) C(4) 174.48(17) no . . . .
Rh(1) N(2) C(15) C(16) -75.3(3) no . . . .
Rh(1) N(2) C(15) C(20) 100.8(3) no . . . .
C(3) N(2) C(15) C(16) 107.4(3) no . . . .
C(3) N(2) C(15) C(20) -76.5(4) no . . . .
C(15) N(2) C(3) O(4) 172.9(3) no . . . .
C(15) N(2) C(3) C(4) -8.3(5) no . . . .
Rh(2) N(4) C(5) O(1) -0.5(3) no . . . .
Rh(2) N(4) C(5) C(6) -179.35(13) no . . . .
Rh(2) N(4) C(28) C(29) -86.7(3) no . . . .
Rh(2) N(4) C(28) C(33) 89.7(3) no . . . .
C(5) N(4) C(28) C(29) 89.0(3) no . . . .
C(5) N(4) C(28) C(33) -94.6(3) no . . . .
C(28) N(4) C(5) O(1) -176.0(2) no . . . .
C(28) N(4) C(5) C(6) 5.2(4) no . . . .
Rh(2) N(5) C(7) O(2) -4.3(4) no . . . .
Rh(2) N(5) C(7) C(8) 175.70(15) no . . . .
Rh(2) N(5) C(34) C(35) 100.6(3) no . . . .
Rh(2) N(5) C(34) C(39) -76.5(3) no . . . .
C(7) N(5) C(34) C(35) -83.6(3) no . . . .
C(7) N(5) C(34) C(39) 99.3(4) no . . . .
C(34) N(5) C(7) O(2) 180.0(3) no . . . .
C(34) N(5) C(7) C(8) -0.0(4) no . . . .
N(1) C(9) C(10) C(11) -178.4(3) no . . . .
N(1) C(9) C(14) C(13) 178.3(3) no . . . .
C(10) C(9) C(14) C(13) 0.8(5) no . . . .
C(14) C(9) C(10) C(11) -1.0(5) no . . . .
C(9) C(10) C(11) C(12) 1.3(6) no . . . .
C(10) C(11) C(12) C(13) -1.4(6) no . . . .
C(11) C(12) C(13) C(14) 1.2(6) no . . . .
C(12) C(13) C(14) C(9) -0.9(5) no . . . .
N(2) C(15) C(16) C(17) 178.1(2) no . . . .
N(2) C(15) C(20) C(19) -178.6(2) no . . . .
C(16) C(15) C(20) C(19) -2.4(4) no . . . .
C(20) C(15) C(16) C(17) 1.9(4) no . . . .
C(15) C(16) C(17) C(18) -0.7(4) no . . . .
C(16) C(17) C(18) C(19) -0.1(5) no . . . .
C(17) C(18) C(19) C(20) -0.4(5) no . . . .
C(18) C(19) C(20) C(15) 1.7(5) no . . . .
C(21) C(22) C(23) C(24) 178.7(3) no . . . .
C(21) C(22) C(27) C(26) -178.8(3) no . . . .
C(21) C(22) C(27) C(47) 1.1(4) no . . . .
C(23) C(22) C(27) C(26) 0.5(5) no . . . .
C(23) C(22) C(27) C(47) -179.6(3) no . . . .
C(27) C(22) C(23) C(24) -0.6(5) no . . . .
C(22) C(23) C(24) C(25) 0.1(5) no . . . .
C(23) C(24) C(25) C(26) 0.5(6) no . . . .
C(24) C(25) C(26) C(27) -0.6(6) no . . . .
C(25) C(26) C(27) C(22) 0.0(5) no . . . .
C(25) C(26) C(27) C(47) -179.8(3) no . . . .
N(4) C(28) C(29) C(30) 177.5(3) no . . . .
N(4) C(28) C(33) C(32) -177.3(3) no . . . .
C(29) C(28) C(33) C(32) -0.8(5) no . . . .
C(33) C(28) C(29) C(30) 0.9(6) no . . . .
C(28) C(29) C(30) C(31) -1.1(7) no . . . .
C(29) C(30) C(31) C(32) 1.1(7) no . . . .
C(30) C(31) C(32) C(33) -1.0(7) no . . . .
C(31) C(32) C(33) C(28) 0.8(6) no . . . .
N(5) C(34) C(35) C(36) -179.3(3) no . . . .
N(5) C(34) C(39) C(38) 179.3(3) no . . . .
C(35) C(34) C(39) C(38) 2.3(5) no . . . .
C(39) C(34) C(35) C(36) -2.2(5) no . . . .
C(34) C(35) C(36) C(37) 1.0(6) no . . . .
C(35) C(36) C(37) C(38) 0.2(7) no . . . .
C(36) C(37) C(38) C(39) -0.1(7) no . . . .
C(37) C(38) C(39) C(34) -1.1(7) no . . . .
C(40) C(41) C(42) C(43) 176.4(3) no . . . .
C(40) C(41) C(42) C(48) -2.9(5) no . . . .
C(40) C(41) C(46) C(45) -176.6(3) no . . . .
C(42) C(41) C(46) C(45) 0.8(5) no . . . .
C(46) C(41) C(42) C(43) -1.1(5) no . . . .
C(46) C(41) C(42) C(48) 179.7(3) no . . . .
C(41) C(42) C(43) C(44) 0.3(5) no . . . .
C(48) C(42) C(43) C(44) 179.6(3) no . . . .
C(42) C(43) C(44) C(45) 0.7(6) no . . . .
C(43) C(44) C(45) C(46) -1.0(6) no . . . .
C(44) C(45) C(46) C(41) 0.2(6) no . . . .

#==============================================================================

#==============================================================================
# Additional structures and associated data_? identifiers
# should be added at this point if there is more than one 
# structure analysis in the CIF.

#==============================================================================
#     End of CIF
#==============================================================================
loop_
_publcif_info_tables.block_id
_publcif_info_tables.reference_item
"{e7778572-8a4c-4e83-9912-9ab4268a2b2b}" "_geom_bond_atom_site_label_1"
